# Supplementary material for: Genome-Wide Association Study of Lp-PLA2 Activity and Mass in the Framingham Heart Study
Source: PLoS Genet. 2010 Apr 29;6(4):e1000928. doi: 10.1371/journal.pgen.1000928 (PMC2861686; doi:10.1371/journal.pgen.1000928)
Supplement: Table S1 — Analysis of SNPs associated with Lp-PLA2 activity. (8.01 MB TXT) [file pgen.1000928.s001.txt]

SNP	MAF	p-value
rs4420638	0.164	5.86e-24
rs599839	0.227	3.3e-15
rs4970834	0.185	6.85e-13
rs10846744	0.157	1.21e-08
rs12286037	0.0689	4.41e-08
rs11820589	0.0667	1.37e-07
rs28927680	0.0687	4.7e-07
rs2075022	0.346	1.38e-06
rs1665910	0.0837	6.86e-06
rs3093207	0.36	1.22e-05
rs7110697	0.154	1.57e-05
rs10402271	0.329	1.68e-05
rs11085752	0.427	3e-05
rs2508756	0.442	3.05e-05
rs11236739	0.0721	3.09e-05
rs10793164	0.439	3.41e-05
rs2738446	0.436	3.48e-05
rs11002892	0.338	3.5e-05
rs1188896	0.19	3.75e-05
rs2155220	0.441	3.82e-05
rs11646937	0.0919	3.84e-05
rs1980697	0.0915	3.86e-05
rs16895604	0.172	4.35e-05
rs4351435	0.34	4.8e-05
rs10793169	0.396	4.95e-05
rs12582427	0.487	5.26e-05
rs7719425	0.238	5.47e-05
rs3862807	0.422	6.06e-05
rs3847964	0.489	6.12e-05
rs688	0.437	6.3e-05
rs4672669	0.342	6.64e-05
rs1529729	0.45	6.74e-05
rs2469875	0.486	6.95e-05
rs7857434	0.43	6.96e-05
rs7929948	0.397	7.03e-05
rs3924313	0.323	7.19e-05
rs2090418	0.124	7.68e-05
rs7990817	0.368	7.77e-05
rs8080525	0.0914	7.99e-05
rs4972623	0.336	8.01e-05
rs6554619	0.301	8.51e-05
rs10508078	0.117	8.92e-05
rs420038	0.29	8.94e-05
rs17107061	0.0503	9.35e-05
rs8017858	0.241	9.91e-05
rs10951201	0.403	9.92e-05
rs1051931	0.194	1e-04
rs2115251	0.168	0.000106
rs10872999	0.241	0.000108
rs12302135	0.276	0.000109
rs13257013	0.38	0.000109
rs10483596	0.242	0.00011
rs4672670	0.357	0.00011
rs7085811	0.133	0.00011
rs17042290	0.205	0.000112
rs7308867	0.205	0.000112
rs6054638	0.226	0.000114
rs1935960	0.158	0.000116
rs231961	0.223	0.000117
rs12232780	0.308	0.000118
rs10160382	0.338	0.00012
rs11071887	0.26	0.000125
rs1439170	0.24	0.000126
rs7757054	0.148	0.000128
rs1998829	0.366	0.000129
rs10496309	0.124	0.000129
rs7544659	0.429	0.000135
rs586919	0.184	0.000137
rs4688212	0.438	0.000139
rs3135309	0.0825	0.000145
rs9450667	0.27	0.000146
rs17584208	0.0726	0.000147
rs4018628	0.214	0.000147
rs2108622	0.306	0.000154
rs541855	0.184	0.000155
rs17128391	0.156	0.000161
rs4707364	0.266	0.000169
rs1326099	0.358	0.000169
rs16876824	0.118	0.00017
rs12620454	0.14	0.000172
rs1024637	0.451	0.000173
rs377763	0.207	0.000173
rs1951322	0.242	0.000175
rs4141738	0.0669	0.000176
rs6038675	0.219	0.000178
rs3115631	0.0951	0.000178
rs676210	0.197	0.000181
rs3916927	0.259	0.000192
rs4673186	0.229	0.000194
rs12789493	0.434	0.000196
rs926552	0.114	0.000199
rs6706354	0.502	0.000201
rs9792536	0.398	0.000201
rs9261290	0.0949	0.000203
rs7014938	0.274	0.000207
rs7137797	0.348	0.00021
rs11063791	0.399	0.00021
rs11793813	0.478	0.00021
rs6905958	0.475	0.000212
rs7152370	0.248	0.000212
rs9472819	0.188	0.000223
rs4440215	0.0729	0.000223
rs1373118	0.49	0.000224
rs12139931	0.324	0.000228
rs3131085	0.0817	0.000229
rs2954018	0.34	0.00023
rs17120557	0.263	0.000233
rs2954025	0.395	0.000235
rs2980867	0.34	0.000235
rs406511	0.0952	0.000236
rs3094057	0.0997	0.000238
rs3129788	0.0816	0.000238
rs3130645	0.0603	0.000239
rs6933991	0.227	0.00024
rs17737767	0.239	0.00024
rs6923826	0.419	0.000242
rs9357512	0.187	0.000244
rs736118	0.093	0.000245
rs4900683	0.314	0.000246
rs1326086	0.368	0.000247
rs372667	0.257	0.000249
rs1457186	0.277	0.00025
rs2523443	0.0896	0.000251
rs6077115	0.222	0.000253
rs1854229	0.369	0.000256
rs1212985	0.474	0.000256
rs12206899	0.226	0.000256
rs17097056	0.122	0.000257
rs12473994	0.141	0.000259
rs1292053	0.449	0.000268
rs10849792	0.0548	0.000272
rs12622510	0.14	0.000278
rs7523716	0.351	0.00028
rs905781	0.112	0.000281
rs214653	0.0786	0.000282
rs12469024	0.0737	0.000287
rs3135296	0.0812	0.000288
rs2508748	0.444	0.00029
rs11195794	0.0951	0.000294
rs11965562	0.27	0.000301
rs3094034	0.0987	0.000301
rs6901178	0.187	0.000301
rs3127599	0.282	0.000308
rs6029178	0.384	0.000308
rs9450686	0.27	0.000309
rs3735319	0.424	0.000314
rs12184817	0.186	0.000316
rs6911517	0.227	0.000317
rs7037618	0.262	0.000317
rs10840949	0.187	0.000318
rs3117143	0.0807	0.00032
rs7245160	0.135	0.000321
rs10946352	0.225	0.000322
rs2155226	0.438	0.000326
rs1026453	0.232	0.00033
rs9468304	0.174	0.000332
rs2394895	0.268	0.000337
rs2746149	0.092	0.000338
rs1233396	0.113	0.000339
rs3116830	0.0823	0.00034
rs689248	0.137	0.000344
rs6588096	0.156	0.000344
rs196008	0.504	0.000345
rs12604413	0.153	0.000348
rs293884	0.43	0.00035
rs2804591	0.13	0.000352
rs10840948	0.188	0.000355
rs10167053	0.503	0.00036
rs2033866	0.145	0.000361
rs3105748	0.482	0.000365
rs2698741	0.483	0.000367
rs3816032	0.127	0.00037
rs4409393	0.359	0.000372
rs7735198	0.359	0.000376
rs2063972	0.252	0.000379
rs702097	0.287	0.00038
rs17154458	0.111	0.000382
rs2150831	0.383	0.000384
rs10509112	0.412	0.000387
rs10761976	0.241	0.000388
rs8053478	0.0572	0.000388
rs9538364	0.182	0.000392
rs2457576	0.309	0.000393
rs2923408	0.5	0.000398
rs1528490	0.171	0.000405
rs1554930	0.253	0.000411
rs6784609	0.435	0.000412
rs11207270	0.352	0.000414
rs545431	0.429	0.000414
rs2249599	0.184	0.000416
rs1409253	0.364	0.000418
rs214652	0.0784	0.000419
rs7537124	0.356	0.00042
rs3094061	0.116	0.000421
rs484813	0.493	0.000425
rs2186343	0.331	0.000427
rs1570488	0.195	0.000428
rs2836892	0.252	0.00043
rs1042034	0.197	0.00043
rs9590930	0.411	0.000437
rs2809117	0.113	0.000438
rs17280557	0.224	0.000438
rs2237961	0.112	0.000439
rs1977791	0.0994	0.000444
rs1892953	0.419	0.000447
rs2980862	0.342	0.000448
rs6456834	0.155	0.000449
rs6802863	0.439	0.000452
rs2003499	0.099	0.000456
rs6124249	0.32	0.000457
rs10974615	0.131	0.000463
rs1567442	0.295	0.000464
rs3778166	0.178	0.000467
rs11069469	0.242	0.000468
rs12474881	0.144	0.00047
rs41488950	0.143	0.000475
rs358598	0.238	0.000477
rs9436746	0.395	0.000478
rs6704530	0.457	0.000487
rs26725	0.214	0.00049
rs12038357	0.0608	0.000491
rs1554931	0.252	0.000491
rs16980994	0.221	0.000494
rs11902417	0.219	0.000495
rs9910530	0.171	0.000495
rs12195872	0.232	0.000497
rs3130374	0.116	0.000497
rs4653923	0.49	0.000506
rs7539285	0.44	0.000507
rs3134762	0.264	0.000509
rs902955	0.28	0.000511
rs6117534	0.222	0.000514
rs2072181	0.122	0.000517
rs9257223	0.0823	0.000517
rs6692043	0.49	0.000517
rs7616180	0.257	0.00052
rs12023280	0.309	0.00052
rs12403112	0.451	0.000521
rs11079384	0.171	0.000521
rs4561463	0.147	0.000522
rs3819842	0.216	0.000522
rs16943700	0.171	0.000525
rs588197	0.139	0.000525
rs2394894	0.266	0.000526
rs1431968	0.258	0.000526
rs13069239	0.358	0.000526
rs7220146	0.17	0.000527
rs372271	0.255	0.000532
rs6455306	0.0832	0.000535
rs3006490	0.0622	0.000537
rs6763060	0.212	0.000538
rs8075367	0.279	0.000538
rs10490851	0.269	0.000539
rs7991233	0.356	0.000543
rs2063969	0.249	0.000543
rs562028	0.333	0.000544
rs12200012	0.232	0.000548
rs17764592	0.177	0.000549
rs4954218	0.235	0.000557
rs7078538	0.139	0.000557
rs2974293	0.491	0.000559
rs12509440	0.163	0.000559
rs6016379	0.375	0.000559
rs10916264	0.49	0.000561
rs1112462	0.373	0.000563
rs3094627	0.116	0.000563
rs7986718	0.368	0.000571
rs2835210	0.204	0.000573
rs17621680	0.141	0.000577
rs16838142	0.136	0.000579
rs1028996	0.186	0.000581
rs11158	0.0975	0.000585
rs3798710	0.177	0.000585
rs887465	0.251	0.000585
rs1881441	0.17	0.000587
rs6867226	0.224	0.000588
rs35653426	0.138	0.000592
rs4629541	0.164	0.000593
rs28608003	0.24	0.000593
rs9403303	0.429	0.000595
rs9534226	0.389	0.000603
rs7910152	0.133	0.000604
rs16879887	0.272	0.000605
rs3094050	0.11	0.000607
rs12464093	0.299	0.000608
rs6470617	0.477	0.00061
rs10114243	0.114	0.000612
rs383269	0.256	0.000615
rs376563	0.477	0.000617
rs2288904	0.233	0.000617
rs1477284	0.429	0.000621
rs2986700	0.107	0.000624
rs10163557	0.0826	0.000625
rs132024	0.0913	0.000628
rs10867271	0.288	0.000635
rs6595029	0.341	0.000638
rs7119797	0.476	0.000639
rs10761796	0.421	0.00064
rs2595455	0.498	0.000641
rs12442216	0.495	0.000643
rs12705317	0.155	0.000643
rs1539901	0.332	0.000648
rs4129469	0.24	0.000648
rs12301448	0.214	0.000653
rs2809119	0.112	0.000656
rs4768560	0.35	0.000656
rs3752158	0.0693	0.000658
rs7070045	0.133	0.000659
rs7097575	0.497	0.000659
rs12652354	0.048	0.000667
rs13210827	0.141	0.000667
rs2908907	0.322	0.000672
rs11195778	0.114	0.000676
rs374011	0.256	0.000677
rs3864882	0.49	0.000679
rs12113440	0.102	0.00068
rs384782	0.256	0.000683
rs17785143	0.151	0.000684
rs3787508	0.298	0.000686
rs422454	0.256	0.000692
rs214651	0.0789	0.000692
rs2595456	0.497	0.000698
rs4906750	0.162	0.000698
rs693	0.496	0.000698
rs11869269	0.169	0.000699
rs7770797	0.385	0.000699
rs2607034	0.138	7e-04
rs3094703	0.11	0.000707
rs2232316	0.106	0.000709
rs402603	0.256	0.00071
rs7781168	0.369	0.000719
rs12402838	0.492	0.000724
rs16927368	0.0535	0.000725
rs3094035	0.108	0.000727
rs1028594	0.331	0.000728
rs7907140	0.293	0.000731
rs10753108	0.494	0.000733
rs741627	0.0955	0.000736
rs17184228	0.0796	0.000736
rs1553554	0.155	0.000737
rs17510431	0.15	0.000741
rs1202309	0.299	0.000742
rs6706330	0.466	0.000748
rs6086197	0.0943	0.000749
rs13241939	0.291	0.000749
rs915745	0.184	0.000753
rs384697	0.257	0.000753
rs12604600	0.149	0.000753
rs10040337	0.267	0.000755
rs10199656	0.262	0.000756
rs17715317	0.106	0.000759
rs8078623	0.165	0.00076
rs10747397	0.352	0.000763
rs17128448	0.133	0.000764
rs4713140	0.117	0.000768
rs164694	0.203	0.00077
rs6843239	0.386	0.000772
rs7336486	0.327	0.000774
rs12541886	0.448	0.000776
rs10950091	0.366	0.000777
rs2251519	0.234	0.00078
rs7649684	0.267	0.000782
rs11868220	0.386	0.000785
rs10238177	0.321	0.000786
rs7247641	0.225	0.000789
rs17002335	0.396	0.000791
rs1957365	0.0543	0.000792
rs11069568	0.416	0.000792
rs11724130	0.453	0.000794
rs11155177	0.321	8e-04
rs202906	0.117	0.000805
rs3765886	0.132	0.000807
rs899480	0.0687	0.000808
rs7982847	0.225	0.000812
rs9344921	0.338	0.000814
rs6604887	0.493	0.000818
rs2150488	0.177	0.000818
rs1381801	0.397	0.000821
rs12920831	0.374	0.000824
rs10783706	0.214	0.000825
rs7666000	0.136	0.000826
rs9456538	0.16	0.000829
rs6544366	0.213	0.000832
rs8103659	0.26	0.000833
rs12143783	0.2	0.000835
rs6801518	0.267	0.000836
rs7165082	0.113	0.000837
rs7152588	0.0656	0.000839
rs3130352	0.0998	0.000843
rs26946	0.483	0.000849
rs6955135	0.289	0.000849
rs4871603	0.39	0.000849
rs2245397	0.266	0.00085
rs221013	0.361	0.00085
rs2991308	0.108	0.000855
rs1358534	0.164	0.000856
rs752071	0.184	0.000859
rs419989	0.256	0.000859
rs4785602	0.374	0.000865
rs10878541	0.291	0.000865
rs4750949	0.495	0.000872
rs3811911	0.226	0.000872
rs7027189	0.372	0.000873
rs6546815	0.162	0.000874
rs10503273	0.343	0.000877
rs27652	0.484	0.00089
rs4810296	0.371	0.000898
rs730837	0.266	0.000899
rs4902727	0.212	9e-04
rs2223934	0.485	9e-04
rs6503930	0.165	0.000905
rs4839595	0.466	0.000912
rs2782177	0.281	0.000912
rs6005975	0.473	0.000913
rs12492825	0.0725	0.000913
rs4515823	0.496	0.000916
rs2997128	0.267	0.000917
rs1112463	0.372	0.000917
rs11137163	0.123	0.000917
rs11864502	0.334	0.000918
rs1114832	0.0908	0.00092
rs17812091	0.0701	0.000921
rs2894066	0.401	0.000921
rs7617789	0.4	0.000921
rs7942878	0.277	0.000922
rs10928120	0.265	0.000931
rs3782414	0.214	0.000932
rs10747733	0.214	0.000935
rs7966243	0.216	0.000936
rs185033	0.487	0.000937
rs1125051	0.448	0.000938
rs2098226	0.243	0.00094
rs10506166	0.163	0.00094
rs6807510	0.246	0.000944
rs2995989	0.0938	0.000946
rs2007038	0.396	0.000946
rs17800351	0.201	0.000947
rs2042619	0.0936	0.000947
rs10772079	0.367	0.000948
rs1736904	0.181	0.00095
rs12450830	0.491	0.000955
rs2196007	0.27	0.000956
rs12907831	0.439	0.000958
rs4072698	0.0564	0.000961
rs17141409	0.28	0.000962
rs12565406	0.0801	0.000963
rs6532433	0.136	0.000963
rs3931067	0.156	0.000964
rs2595468	0.497	0.000964
rs1503555	0.14	0.000969
rs440589	0.259	0.00097
rs2513039	0.439	0.000972
rs6963393	0.419	0.000974
rs1020857	0.112	0.000977
rs1264703	0.255	0.000979
rs4759129	0.214	0.000981
rs16913804	0.195	0.000989
rs6838244	0.354	0.00099
rs2064849	0.174	0.000993
rs10054030	0.0643	0.000993
rs11771702	0.102	0.000994
rs6811606	0.398	0.000997
rs2997125	0.268	0.000998
rs10042798	0.108	0.000999
rs1334972	0.244	0.001
rs10010622	0.0791	0.001
rs11679028	0.177	0.00101
rs11155179	0.318	0.00101
rs11119866	0.46	0.00101
rs4253431	0.142	0.00101
rs598444	0.403	0.00101
rs3014843	0.147	0.00101
rs3925045	0.172	0.00101
rs2741775	0.497	0.00101
rs2297433	0.235	0.00102
rs12698762	0.122	0.00103
rs17049502	0.201	0.00103
rs378091	0.256	0.00103
rs1532026	0.136	0.00103
rs7696372	0.136	0.00103
rs12555508	0.118	0.00103
rs16980996	0.225	0.00104
rs11768194	0.405	0.00104
rs7256968	0.212	0.00104
rs3012697	0.133	0.00104
rs7230919	0.149	0.00104
rs7999896	0.412	0.00105
rs7920328	0.129	0.00105
rs10503272	0.346	0.00105
rs2595478	0.496	0.00105
rs2741771	0.496	0.00106
rs1492691	0.491	0.00106
rs200481	0.0998	0.00107
rs11642785	0.389	0.00107
rs7636925	0.441	0.00107
rs4942198	0.353	0.00108
rs4799983	0.241	0.00108
rs7742893	0.25	0.00108
rs1921712	0.0501	0.00108
rs12594808	0.274	0.00109
rs3851355	0.267	0.00109
rs6750611	0.0909	0.00109
rs4799982	0.241	0.00109
rs11649061	0.472	0.00109
rs950045	0.35	0.0011
rs2595467	0.496	0.0011
rs959367	0.496	0.0011
rs410958	0.258	0.0011
rs5744303	0.0636	0.00111
rs1122621	0.164	0.00111
rs423583	0.251	0.00111
rs2886297	0.29	0.00111
rs10476160	0.216	0.00112
rs2874685	0.0745	0.00112
rs7561260	0.19	0.00112
rs2859420	0.362	0.00112
rs200484	0.0991	0.00112
rs8084961	0.353	0.00113
rs10778470	0.215	0.00113
rs10497418	0.145	0.00113
rs17643262	0.0868	0.00113
rs7802110	0.261	0.00114
rs17328712	0.1	0.00114
rs8185843	0.0466	0.00115
rs10814816	0.156	0.00116
rs246887	0.399	0.00116
rs3130944	0.277	0.00116
rs3094901	0.506	0.00116
rs16874308	0.139	0.00116
rs856209	0.111	0.00116
rs1679709	0.131	0.00116
rs3844415	0.404	0.00116
rs7396851	0.134	0.00117
rs6544586	0.369	0.00117
rs4768288	0.164	0.00117
rs11656304	0.161	0.00118
rs11125813	0.207	0.00119
rs2782175	0.28	0.00119
rs11609315	0.218	0.00119
rs17207764	0.137	0.00121
rs1285884	0.125	0.00122
rs1388773	0.158	0.00122
rs10518839	0.13	0.00122
rs1434094	0.5	0.00122
rs6920829	0.118	0.00123
rs9519515	0.401	0.00123
rs1030406	0.363	0.00123
rs805297	0.324	0.00124
rs857590	0.459	0.00124
rs201002	0.0993	0.00124
rs1015852	0.294	0.00124
rs13294154	0.163	0.00124
rs12619958	0.4	0.00125
rs875772	0.18	0.00125
rs10092218	0.297	0.00125
rs9669728	0.164	0.00125
rs12327010	0.359	0.00125
rs9399516	0.259	0.00126
rs10489385	0.14	0.00126
rs9283117	0.261	0.00126
rs427586	0.258	0.00127
rs4434375	0.108	0.00128
rs246886	0.402	0.00128
rs13210889	0.26	0.00128
rs11713	0.225	0.00128
rs1556421	0.32	0.00128
rs10748026	0.463	0.00128
rs2546216	0.0655	0.00128
rs4897781	0.432	0.00128
rs12288455	0.152	0.00129
rs11103723	0.217	0.00129
rs1550970	0.074	0.0013
rs17254216	0.17	0.0013
rs1564610	0.389	0.0013
rs7498036	0.268	0.0013
rs7969931	0.231	0.00131
rs2741774	0.493	0.00131
rs612262	0.364	0.00131
rs998571	0.337	0.00132
rs970546	0.318	0.00132
rs472660	0.13	0.00132
rs17094248	0.484	0.00133
rs2550697	0.105	0.00133
rs39350	0.349	0.00134
rs855122	0.11	0.00134
rs1805017	0.26	0.00134
rs11991006	0.142	0.00135
rs10477560	0.308	0.00136
rs11079385	0.26	0.00136
rs10844682	0.349	0.00137
rs10847183	0.108	0.00137
rs6965160	0.337	0.00137
rs855123	0.11	0.00137
rs4149852	0.0843	0.00137
rs3772948	0.334	0.00137
rs444248	0.324	0.00138
rs10129955	0.454	0.00138
rs6773826	0.387	0.00138
rs858870	0.36	0.00138
rs17596474	0.19	0.00139
rs724428	0.116	0.00139
rs6425611	0.172	0.00139
rs2350585	0.203	0.0014
rs4668163	0.432	0.0014
rs10753443	0.493	0.00141
rs1119376	0.371	0.00141
rs11708466	0.3	0.00141
rs2149988	0.159	0.00141
rs12402869	0.0618	0.00141
rs2477861	0.173	0.00141
rs17197688	0.0657	0.00142
rs10067912	0.109	0.00142
rs7175624	0.407	0.00142
rs2859090	0.212	0.00143
rs11978020	0.362	0.00143
rs2555418	0.362	0.00143
rs17268518	0.265	0.00144
rs6535695	0.444	0.00144
rs4506981	0.447	0.00144
rs7043190	0.329	0.00144
rs2871491	0.141	0.00144
rs8026805	0.463	0.00144
rs430045	0.0666	0.00144
rs301952	0.416	0.00144
rs4770303	0.444	0.00145
rs12362644	0.467	0.00145
rs11134476	0.448	0.00145
rs718545	0.0922	0.00145
rs12205916	0.235	0.00145
rs4149963	0.0841	0.00145
rs745239	0.393	0.00146
rs11016232	0.498	0.00146
rs2131201	0.271	0.00146
rs4823760	0.0492	0.00146
rs27550	0.189	0.00147
rs17076234	0.18	0.00147
rs16953604	0.137	0.00147
rs6689634	0.311	0.00147
rs4876902	0.225	0.00148
rs9381536	0.0688	0.00148
rs3026390	0.479	0.00148
rs1233699	0.209	0.00148
rs3124765	0.147	0.00149
rs1147782	0.308	0.00149
rs1590428	0.268	0.00149
rs7237387	0.123	0.00149
rs12386117	0.14	0.00149
rs13197633	0.0769	0.00149
rs9419604	0.433	0.0015
rs8185794	0.0519	0.0015
rs2232423	0.0781	0.0015
rs10092704	0.265	0.00151
rs4504660	0.187	0.00151
rs17824941	0.214	0.00151
rs11128248	0.167	0.00151
rs1233493	0.0894	0.00151
rs11630197	0.273	0.00151
rs5748412	0.285	0.00152
rs6465199	0.136	0.00152
rs4767005	0.315	0.00153
rs7684455	0.105	0.00153
rs10136424	0.476	0.00153
rs1574190	0.385	0.00153
rs1879347	0.132	0.00153
rs16914571	0.0809	0.00153
rs3130713	0.281	0.00153
rs7905234	0.107	0.00154
rs2936507	0.316	0.00154
rs7327453	0.224	0.00154
rs11231816	0.463	0.00155
rs17101092	0.326	0.00155
rs1452989	0.362	0.00155
rs6910183	0.208	0.00155
rs1508210	0.293	0.00155
rs9321999	0.26	0.00155
rs11788485	0.1	0.00155
rs10847197	0.182	0.00156
rs8013518	0.185	0.00156
rs7655874	0.101	0.00157
rs6663935	0.0894	0.00158
rs7172474	0.11	0.00158
rs7314330	0.379	0.00158
rs2904040	0.261	0.00158
rs13407922	0.143	0.00158
rs10212340	0.16	0.00159
rs10513852	0.147	0.00159
rs1232205	0.309	0.00159
rs453557	0.52	0.0016
rs3026393	0.482	0.0016
rs1348665	0.12	0.0016
rs12203226	0.166	0.0016
rs13205211	0.077	0.0016
rs11087021	0.203	0.00161
rs3112857	0.324	0.00161
rs17161997	0.0585	0.00161
rs688386	0.442	0.00161
rs7314793	0.379	0.00162
rs2995976	0.0991	0.00162
rs6467709	0.0861	0.00162
rs10518842	0.132	0.00162
rs2717141	0.176	0.00163
rs2736172	0.388	0.00164
rs11148924	0.224	0.00164
rs4928094	0.146	0.00164
rs325357	0.292	0.00164
rs1897815	0.285	0.00165
rs200995	0.0993	0.00165
rs2300179	0.056	0.00165
rs6760493	0.368	0.00166
rs9857908	0.387	0.00167
rs16947506	0.184	0.00167
rs2618508	0.255	0.00167
rs7396835	0.134	0.00168
rs4629430	0.431	0.00168
rs2585196	0.317	0.00168
rs12622131	0.421	0.00169
rs4728810	0.135	0.00169
rs11028125	0.399	0.00169
rs10265454	0.427	0.00169
rs3130351	0.0963	0.0017
rs2438361	0.0722	0.0017
rs4793026	0.223	0.0017
rs12673272	0.103	0.0017
rs2546085	0.275	0.0017
rs2656647	0.118	0.00171
rs12287195	0.152	0.00171
rs13046990	0.064	0.00171
rs10916930	0.439	0.00172
rs352935	0.461	0.00172
rs6135853	0.181	0.00172
rs742029	0.285	0.00173
rs6917589	0.241	0.00173
rs6487842	0.473	0.00174
rs7955627	0.206	0.00174
rs3847570	0.155	0.00174
rs11973767	0.135	0.00174
rs11602193	0.148	0.00174
rs16837458	0.0555	0.00174
rs10811685	0.05	0.00174
rs10518897	0.24	0.00174
rs9376092	0.261	0.00174
rs9842365	0.145	0.00175
rs7861480	0.108	0.00175
rs11626068	0.214	0.00175
rs7943322	0.388	0.00176
rs8037155	0.275	0.00176
rs30406	0.188	0.00176
rs10894495	0.473	0.00177
rs932364	0.376	0.00177
rs16844995	0.186	0.00177
rs2830703	0.274	0.00177
rs6890664	0.268	0.00177
rs1527550	0.0766	0.00178
rs10734711	0.105	0.00178
rs2027394	0.343	0.00178
rs609744	0.47	0.00179
rs13100444	0.118	0.00179
rs10278129	0.426	0.0018
rs16979684	0.254	0.0018
rs6135886	0.375	0.0018
rs2205151	0.356	0.00181
rs3789484	0.192	0.00181
rs9400883	0.101	0.00181
rs17226299	0.0687	0.00182
rs17528679	0.107	0.00182
rs8010161	0.186	0.00183
rs2727397	0.404	0.00183
rs12468993	0.142	0.00184
rs11631518	0.132	0.00184
rs41509845	0.114	0.00184
rs3733727	0.0482	0.00185
rs7120515	0.348	0.00185
rs272493	0.346	0.00185
rs2414467	0.132	0.00185
rs1492687	0.492	0.00185
rs7760476	0.201	0.00186
rs6734978	0.411	0.00186
rs6075614	0.136	0.00186
rs3010556	0.413	0.00187
rs11714847	0.174	0.00187
rs6445930	0.26	0.00187
rs11672810	0.379	0.00187
rs6729160	0.0676	0.00187
rs17028957	0.0566	0.00188
rs7452170	0.309	0.00188
rs11841381	0.219	0.00188
rs2095019	0.208	0.00189
rs7040755	0.32	0.00189
rs6829543	0.2	0.00189
rs1552859	0.43	0.00189
rs7874287	0.33	0.00189
rs9319200	0.27	0.00189
rs1339517	0.195	0.0019
rs7798826	0.13	0.0019
rs12193927	0.16	0.0019
rs4469198	0.087	0.00191
rs2347897	0.321	0.00192
rs9285230	0.313	0.00192
rs7978952	0.211	0.00192
rs4233985	0.436	0.00193
rs3741028	0.325	0.00193
rs6129647	0.369	0.00193
rs4926373	0.0733	0.00193
rs1117770	0.267	0.00193
rs12929743	0.206	0.00193
rs4310272	0.16	0.00193
rs4923719	0.239	0.00194
rs7088716	0.341	0.00194
rs7254776	0.363	0.00194
rs9295642	0.345	0.00194
rs41534746	0.209	0.00194
rs17407358	0.0645	0.00194
rs2340988	0.485	0.00195
rs6851803	0.235	0.00196
rs10497576	0.0615	0.00196
rs2443076	0.0713	0.00196
rs7527235	0.296	0.00196
rs12441883	0.136	0.00196
rs4817954	0.248	0.00197
rs2845756	0.501	0.00197
rs11056478	0.105	0.00197
rs4979786	0.164	0.00197
rs10791214	0.218	0.00198
rs6787430	0.257	0.00198
rs4362470	0.368	0.00198
rs149115	0.063	0.00198
rs9311934	0.405	0.00198
rs7311161	0.214	0.00199
rs883767	0.0906	0.00199
rs17073371	0.134	0.00199
rs3753051	0.303	0.00199
rs3804474	0.494	0.002
rs9892194	0.417	0.002
rs11638138	0.266	0.002
rs7695497	0.0996	0.002
rs3793602	0.173	0.002
rs2319797	0.246	0.002
rs17515872	0.298	0.00201
rs4402506	0.385	0.00201
rs7097979	0.353	0.00201
rs4722604	0.166	0.00202
rs11746562	0.204	0.00202
rs12719227	0.374	0.00202
rs9953131	0.359	0.00202
rs1007256	0.132	0.00203
rs10161200	0.2	0.00203
rs7282227	0.0579	0.00204
rs7208186	0.148	0.00204
rs2791417	0.407	0.00204
rs16979963	0.246	0.00204
rs12419641	0.151	0.00204
rs9321804	0.362	0.00204
rs6004454	0.253	0.00204
rs17050873	0.0712	0.00204
rs9296545	0.0672	0.00204
rs4554132	0.153	0.00205
rs6580594	0.292	0.00205
rs4342445	0.24	0.00205
rs2206593	0.0596	0.00205
rs11224021	0.171	0.00206
rs9355742	0.241	0.00207
rs9923771	0.206	0.00207
rs1188862	0.364	0.00207
rs4844997	0.137	0.00207
rs12171125	0.133	0.00208
rs2437131	0.147	0.00208
rs1677914	0.109	0.00208
rs7234493	0.281	0.00208
rs7936670	0.221	0.00209
rs2838933	0.133	0.00209
rs4789281	0.19	0.00209
rs2162382	0.364	0.00209
rs10501745	0.0685	0.00209
rs2753922	0.376	0.00209
rs2187982	0.364	0.00209
rs9478986	0.259	0.00209
rs164693	0.32	0.00209
rs1330321	0.0501	0.0021
rs10850071	0.325	0.0021
rs628908	0.122	0.0021
rs6532482	0.369	0.0021
rs1531685	0.0992	0.0021
rs180535	0.169	0.00211
rs2457857	0.189	0.00211
rs2900500	0.22	0.00211
rs7570272	0.205	0.00212
rs1894407	0.357	0.00212
rs4681006	0.473	0.00212
rs6454599	0.476	0.00212
rs39384	0.425	0.00213
rs17161923	0.133	0.00213
rs1881396	0.209	0.00214
rs17395202	0.0733	0.00214
rs6728768	0.452	0.00214
rs39365	0.425	0.00215
rs13107744	0.0995	0.00215
rs8185857	0.0462	0.00215
rs7683977	0.168	0.00215
rs2205152	0.356	0.00216
rs17286383	0.0652	0.00216
rs4587552	0.0794	0.00216
rs16849550	0.385	0.00216
rs9400573	0.118	0.00216
rs855570	0.28	0.00216
rs2421916	0.404	0.00216
rs12302525	0.0805	0.00217
rs39353	0.424	0.00217
rs7001066	0.0614	0.00217
rs2699316	0.306	0.00217
rs13078654	0.361	0.00217
rs4799550	0.374	0.00217
rs10791215	0.219	0.00218
rs6783459	0.132	0.00218
rs4743308	0.295	0.00218
rs1277798	0.207	0.00219
rs16946138	0.101	0.00219
rs1180330	0.107	0.00219
rs7205040	0.162	0.00219
rs1457947	0.38	0.0022
rs7927704	0.117	0.0022
rs3753898	0.203	0.0022
rs34773928	0.111	0.00221
rs4835587	0.443	0.00221
rs1525563	0.497	0.00221
rs4474047	0.474	0.00221
rs10206838	0.386	0.00222
rs7855317	0.331	0.00222
rs2043478	0.366	0.00222
rs8013335	0.184	0.00222
rs13094687	0.33	0.00222
rs12640411	0.301	0.00223
rs955087	0.417	0.00223
rs1115492	0.149	0.00223
rs41349644	0.144	0.00224
rs1465939	0.214	0.00224
rs10000992	0.406	0.00224
rs6591859	0.47	0.00225
rs4844486	0.252	0.00225
rs1537090	0.267	0.00225
rs767798	0.13	0.00226
rs1266475	0.332	0.00226
rs11128247	0.164	0.00226
rs2585192	0.291	0.00227
rs2083685	0.0788	0.00228
rs9905979	0.463	0.00228
rs6928944	0.174	0.00228
rs11638159	0.445	0.00229
rs4727070	0.433	0.00229
rs3768411	0.131	0.0023
rs7171293	0.0913	0.0023
rs4969391	0.164	0.0023
rs11638236	0.444	0.00231
rs2826381	0.0654	0.00231
rs7143627	0.257	0.00231
rs11110715	0.275	0.00231
rs9977045	0.382	0.00232
rs7434495	0.244	0.00232
rs3117425	0.0882	0.00233
rs34616940	0.0811	0.00233
rs7316454	0.206	0.00233
rs41357048	0.367	0.00233
rs5770018	0.276	0.00233
rs2253733	0.184	0.00233
rs11595629	0.247	0.00233
rs9403630	0.268	0.00234
rs6580046	0.0601	0.00234
rs7552151	0.343	0.00235
rs16946140	0.103	0.00235
rs3800775	0.386	0.00235
rs6849280	0.376	0.00235
rs2842997	0.471	0.00236
rs174876	0.0793	0.00236
rs880057	0.208	0.00236
rs6041776	0.068	0.00236
rs540524	0.369	0.00237
rs17162118	0.135	0.00237
rs1445874	0.316	0.00237
rs254347	0.313	0.00238
rs17720293	0.093	0.00238
rs10430103	0.296	0.00238
rs2943634	0.343	0.00238
rs9570919	0.283	0.00238
rs1045537	0.102	0.00238
rs4703622	0.274	0.00239
rs13283993	0.297	0.00239
rs1541269	0.113	0.00239
rs4822870	0.144	0.00239
rs4244564	0.326	0.00239
rs17516321	0.296	0.00239
rs4895441	0.255	0.00239
rs869956	0.0484	0.0024
rs2433390	0.341	0.0024
rs7866658	0.207	0.0024
rs1217745	0.149	0.0024
rs1361468	0.331	0.0024
rs3768853	0.0905	0.0024
rs1871946	0.427	0.0024
rs2632401	0.387	0.0024
rs2973139	0.179	0.00241
rs7562974	0.362	0.00241
rs7040864	0.124	0.00241
rs173272	0.168	0.00242
rs16979683	0.253	0.00242
rs4415244	0.137	0.00242
rs4695371	0.126	0.00242
rs1513456	0.114	0.00242
rs4463136	0.246	0.00242
rs4015589	0.135	0.00243
rs6494636	0.465	0.00243
rs4438981	0.411	0.00243
rs4814143	0.154	0.00243
rs17812085	0.07	0.00243
rs2875533	0.238	0.00244
rs2153110	0.264	0.00244
rs961196	0.197	0.00244
rs2656649	0.116	0.00245
rs1256826	0.0864	0.00245
rs4867092	0.218	0.00245
rs742434	0.321	0.00245
rs929872	0.434	0.00245
rs10941351	0.417	0.00245
rs214643	0.0711	0.00245
rs2463908	0.358	0.00246
rs1516807	0.352	0.00246
rs2109553	0.442	0.00246
rs11940444	0.475	0.00246
rs11017890	0.266	0.00246
rs10123580	0.245	0.00247
rs822789	0.219	0.00247
rs16926008	0.287	0.00247
rs2163195	0.332	0.00247
rs9410375	0.0877	0.00248
rs158704	0.129	0.00248
rs17066047	0.107	0.00248
rs8094002	0.383	0.00248
rs4910272	0.369	0.00248
rs12428099	0.366	0.00249
rs7777489	0.134	0.00249
rs976319	0.0868	0.00249
rs10866615	0.445	0.0025
rs254346	0.313	0.00251
rs17161683	0.134	0.00251
rs12624139	0.177	0.00252
rs4949526	0.303	0.00252
rs16931028	0.168	0.00252
rs6718816	0.193	0.00252
rs3818688	0.0813	0.00253
rs17812916	0.103	0.00253
rs11965277	0.107	0.00253
rs12547263	0.24	0.00253
rs4488449	0.298	0.00253
rs4571470	0.312	0.00253
rs9624709	0.156	0.00253
rs9577190	0.161	0.00254
rs4652099	0.501	0.00254
rs1645844	0.314	0.00255
rs4625578	0.221	0.00255
rs11723080	0.0565	0.00256
rs2517618	0.138	0.00257
rs1501631	0.249	0.00257
rs17161999	0.134	0.00257
rs11633874	0.488	0.00257
rs6966283	0.109	0.00257
rs1508208	0.294	0.00257
rs1746444	0.379	0.00257
rs10966087	0.165	0.00257
rs7778221	0.134	0.00257
rs206420	0.477	0.00258
rs10803840	0.177	0.00258
rs7844799	0.253	0.00258
rs7335032	0.101	0.00258
rs9790140	0.0761	0.00258
rs4236511	0.13	0.00259
rs11687799	0.164	0.00259
rs3817151	0.493	0.0026
rs6036964	0.41	0.0026
rs532227	0.428	0.0026
rs11084211	0.35	0.0026
rs2583136	0.402	0.00261
rs5029748	0.273	0.00261
rs6841833	0.0785	0.00261
rs11076339	0.371	0.00261
rs17749618	0.305	0.00261
rs8027661	0.232	0.00261
rs4728813	0.135	0.00262
rs1400286	0.0557	0.00262
rs7997791	0.138	0.00263
rs2776503	0.262	0.00263
rs11112993	0.227	0.00264
rs7562970	0.362	0.00264
rs1531681	0.413	0.00265
rs12763961	0.128	0.00265
rs7331370	0.233	0.00265
rs9939901	0.106	0.00265
rs9891822	0.263	0.00266
rs1449453	0.324	0.00266
rs4752642	0.214	0.00266
rs9309664	0.377	0.00267
rs17678064	0.312	0.00267
rs6723162	0.416	0.00267
rs2664871	0.388	0.00267
rs17752292	0.123	0.00267
rs1906489	0.391	0.00267
rs6430431	0.192	0.00268
rs240841	0.499	0.00268
rs16913855	0.163	0.00269
rs17271095	0.27	0.00269
rs6701474	0.312	0.00269
rs188719	0.397	0.00269
rs2289877	0.181	0.00269
rs2501568	0.127	0.00269
rs1990745	0.139	0.0027
rs272514	0.372	0.0027
rs7311420	0.388	0.0027
rs7914924	0.441	0.00271
rs6663547	0.193	0.00271
rs7016497	0.189	0.00271
rs9287975	0.11	0.00271
rs11065322	0.0881	0.00271
rs10432629	0.271	0.00272
rs4431581	0.144	0.00272
rs6089371	0.163	0.00272
rs11736024	0.354	0.00272
rs1778797	0.498	0.00273
rs10815441	0.168	0.00273
rs4461510	0.451	0.00274
rs921382	0.271	0.00274
rs1880614	0.427	0.00274
rs6901132	0.331	0.00274
rs2839210	0.293	0.00275
rs5750597	0.152	0.00275
rs1629874	0.359	0.00275
rs8012292	0.224	0.00275
rs9380052	0.207	0.00276
rs12550730	0.466	0.00276
rs6058154	0.443	0.00276
rs12644260	0.303	0.00276
rs2044021	0.0559	0.00276
rs1645841	0.314	0.00277
rs512541	0.491	0.00277
rs9580437	0.368	0.00277
rs1375224	0.486	0.00277
rs3773950	0.322	0.00278
rs12506596	0.3	0.00278
rs12275164	0.153	0.00278
rs11119496	0.141	0.00278
rs7989226	0.173	0.00279
rs4923720	0.234	0.00279
rs931325	0.411	0.00279
rs484914	0.348	0.00279
rs7209945	0.45	0.0028
rs4693716	0.3	0.0028
rs4823006	0.467	0.0028
rs4403930	0.271	0.0028
rs9484217	0.349	0.0028
rs1528044	0.098	0.00281
rs17169278	0.0633	0.00281
rs6840064	0.244	0.00282
rs17128721	0.0719	0.00282
rs3735318	0.442	0.00282
rs17389300	0.3	0.00283
rs7508059	0.185	0.00283
rs9469602	0.291	0.00284
rs245866	0.286	0.00284
rs12375092	0.135	0.00284
rs6979341	0.0469	0.00284
rs1948548	0.252	0.00284
rs1655900	0.175	0.00285
rs11972072	0.134	0.00285
rs6433337	0.178	0.00285
rs7426755	0.43	0.00285
rs2128404	0.412	0.00286
rs1544754	0.203	0.00286
rs2044018	0.0561	0.00287
rs10512380	0.33	0.00288
rs1899256	0.092	0.00288
rs17522183	0.231	0.00288
rs6105851	0.466	0.00288
rs9884932	0.302	0.00288
rs11609104	0.231	0.00289
rs28481407	0.301	0.00289
rs10495650	0.144	0.00289
rs2583130	0.402	0.00289
rs12459008	0.353	0.0029
rs7009693	0.498	0.0029
rs17161625	0.133	0.0029
rs11932152	0.056	0.0029
rs762102	0.408	0.0029
rs1369596	0.444	0.00291
rs11002898	0.249	0.00291
rs1909957	0.352	0.00292
rs272500	0.35	0.00292
rs3113326	0.134	0.00292
rs3200254	0.119	0.00292
rs2014053	0.482	0.00293
rs6415603	0.0506	0.00293
rs2928579	0.271	0.00293
rs10791275	0.206	0.00293
rs12460985	0.189	0.00293
rs3122411	0.168	0.00294
rs9971534	0.239	0.00294
rs11057852	0.044	0.00295
rs10178039	0.121	0.00295
rs7970177	0.0908	0.00295
rs9506918	0.31	0.00295
rs12679395	0.0927	0.00295
rs533460	0.0627	0.00296
rs11222958	0.387	0.00296
rs13033921	0.482	0.00296
rs717192	0.397	0.00296
rs11141981	0.431	0.00296
rs7658128	0.441	0.00296
rs4530974	0.4	0.00296
rs1665360	0.21	0.00297
rs4390682	0.408	0.00297
rs11029765	0.151	0.00297
rs2909003	0.097	0.00298
rs17122830	0.0713	0.00298
rs1554846	0.263	0.00298
rs4899298	0.225	0.00299
rs2148174	0.283	0.00299
rs1372000	0.233	0.00299
rs2236300	0.209	0.003
rs10814829	0.332	0.003
rs2466208	0.484	0.003
rs6600227	0.349	0.00301
rs6662732	0.227	0.00301
rs6088747	0.448	0.00302
rs231959	0.337	0.00302
rs7797100	0.134	0.00302
rs203888	0.213	0.00302
rs7547983	0.341	0.00302
rs9705571	0.443	0.00303
rs17100249	0.191	0.00303
rs16916423	0.116	0.00303
rs3802806	0.16	0.00303
rs10132025	0.189	0.00303
rs9633971	0.201	0.00304
rs320396	0.125	0.00304
rs11626914	0.286	0.00304
rs3851212	0.06	0.00304
rs2043976	0.233	0.00304
rs680055	0.0592	0.00304
rs6661602	0.363	0.00304
rs2224630	0.484	0.00305
rs7145087	0.38	0.00305
rs11130973	0.484	0.00305
rs2998077	0.4	0.00305
rs17100254	0.188	0.00306
rs6810541	0.147	0.00307
rs4728812	0.136	0.00307
rs9283866	0.42	0.00308
rs2283992	0.382	0.00308
rs41495647	0.107	0.00308
rs3021420	0.162	0.00308
rs490164	0.144	0.00309
rs4673085	0.168	0.00309
rs7305426	0.449	0.00309
rs534178	0.49	0.00309
rs9262143	0.108	0.00309
rs655931	0.374	0.00309
rs2822998	0.141	0.0031
rs6930715	0.209	0.0031
rs9475321	0.313	0.0031
rs6931858	0.21	0.0031
rs39358	0.425	0.0031
rs2592759	0.0992	0.0031
rs1568337	0.119	0.00311
rs680959	0.485	0.00311
rs6705636	0.155	0.00311
rs10011809	0.168	0.00311
rs1233701	0.212	0.00311
rs2355081	0.281	0.00311
rs17838804	0.0928	0.00311
rs130079	0.255	0.00311
rs2252668	0.18	0.00311
rs17130330	0.129	0.00312
rs668438	0.293	0.00312
rs4841060	0.193	0.00312
rs10832236	0.507	0.00312
rs1409373	0.0691	0.00312
rs11054692	0.239	0.00313
rs1357136	0.435	0.00313
rs1433850	0.449	0.00313
rs11609491	0.325	0.00313
rs1392477	0.478	0.00313
rs17152932	0.224	0.00314
rs11681887	0.398	0.00314
rs5761074	0.398	0.00314
rs6025720	0.144	0.00314
rs10988109	0.373	0.00315
rs1250576	0.337	0.00315
rs10948926	0.311	0.00316
rs12521362	0.0789	0.00316
rs17490690	0.219	0.00317
rs10949437	0.252	0.00317
rs11790501	0.232	0.00317
rs17574933	0.304	0.00317
rs2042032	0.228	0.00317
rs6987005	0.317	0.00318
rs2508052	0.174	0.00318
rs881018	0.179	0.00318
rs3740143	0.295	0.00318
rs8121408	0.262	0.00319
rs2257775	0.0672	0.00319
rs17016435	0.105	0.00319
rs180344	0.438	0.00319
rs7103312	0.16	0.00319
rs9557654	0.138	0.00319
rs11161812	0.333	0.00319
rs2157778	0.396	0.0032
rs11071658	0.308	0.0032
rs6600426	0.174	0.0032
rs444876	0.409	0.0032
rs1868965	0.105	0.00321
rs17161691	0.134	0.00321
rs17181993	0.126	0.00321
rs2182246	0.475	0.00321
rs9370435	0.312	0.00321
rs7774567	0.0589	0.00321
rs12520844	0.201	0.00321
rs265983	0.314	0.00321
rs16893666	0.21	0.00322
rs6874891	0.42	0.00322
rs4912351	0.256	0.00322
rs11680181	0.459	0.00323
rs1018269	0.474	0.00323
rs1880090	0.256	0.00323
rs10778468	0.229	0.00323
rs2786587	0.319	0.00323
rs11046687	0.215	0.00323
rs899145	0.382	0.00323
rs7987944	0.353	0.00324
rs464519	0.259	0.00324
rs1233704	0.211	0.00324
rs12647131	0.0502	0.00324
rs722445	0.188	0.00325
rs4946100	0.29	0.00325
rs2228375	0.269	0.00325
rs2727389	0.402	0.00326
rs11219869	0.16	0.00327
rs17750747	0.0775	0.00327
rs868987	0.204	0.00328
rs3115265	0.0547	0.00328
rs1275749	0.0552	0.00329
rs4597582	0.318	0.00329
rs2786130	0.489	0.00329
rs11183497	0.0578	0.00329
rs711714	0.148	0.0033
rs1237875	0.211	0.0033
rs10213384	0.0558	0.0033
rs7847309	0.351	0.0033
rs373634	0.209	0.0033
rs1434108	0.111	0.00331
rs1149599	0.159	0.00332
rs8005489	0.153	0.00332
rs1407579	0.17	0.00333
rs12379445	0.403	0.00333
rs9572542	0.101	0.00333
rs17571059	0.13	0.00333
rs7104573	0.151	0.00333
rs13085075	0.488	0.00333
rs2571043	0.433	0.00333
rs10975629	0.496	0.00334
rs7176940	0.232	0.00334
rs7575839	0.31	0.00334
rs2172214	0.199	0.00334
rs978039	0.125	0.00335
rs907066	0.263	0.00335
rs2067789	0.144	0.00335
rs1665361	0.202	0.00335
rs2294307	0.103	0.00335
rs11602173	0.145	0.00335
rs10486066	0.123	0.00335
rs590299	0.424	0.00335
rs3749971	0.0888	0.00336
rs11244982	0.214	0.00336
rs1480913	0.098	0.00336
rs2073012	0.311	0.00336
rs17711344	0.21	0.00336
rs16891264	0.0934	0.00336
rs9450653	0.383	0.00336
rs11122577	0.165	0.00337
rs10518131	0.0777	0.00337
rs2270511	0.15	0.00337
rs17549560	0.478	0.00337
rs12545759	0.495	0.00338
rs2180042	0.177	0.00338
rs408882	0.306	0.00338
rs2249152	0.337	0.00339
rs10803339	0.0879	0.00339
rs424284	0.187	0.00339
rs807732	0.179	0.00339
rs1384134	0.3	0.00339
rs7161879	0.234	0.00339
rs11576904	0.365	0.0034
rs7724207	0.267	0.0034
rs12477017	0.318	0.0034
rs12056374	0.447	0.00341
rs9469597	0.287	0.00341
rs1836841	0.078	0.00341
rs2850895	0.134	0.00341
rs7752195	0.0587	0.00342
rs2363864	0.0659	0.00342
rs1910608	0.324	0.00342
rs710743	0.479	0.00343
rs4860912	0.244	0.00343
rs1148455	0.264	0.00343
rs11259206	0.356	0.00344
rs6026504	0.493	0.00344
rs13465	0.0702	0.00344
rs1902980	0.181	0.00344
rs7003819	0.208	0.00344
rs11708608	0.137	0.00345
rs4508405	0.0581	0.00345
rs4656748	0.427	0.00345
rs1415774	0.451	0.00346
rs1338426	0.13	0.00346
rs6778556	0.158	0.00346
rs4626423	0.312	0.00346
rs539181	0.148	0.00346
rs2505674	0.477	0.00346
rs1400851	0.418	0.00346
rs2804576	0.13	0.00346
rs9845098	0.121	0.00346
rs6844804	0.101	0.00347
rs7292276	0.201	0.00347
rs1485688	0.134	0.00347
rs12402931	0.185	0.00347
rs1469513	0.42	0.00347
rs7006466	0.168	0.00347
rs4275061	0.312	0.00347
rs4075145	0.196	0.00347
rs4653996	0.473	0.00347
rs1512025	0.179	0.00347
rs7740910	0.26	0.00347
rs9916000	0.363	0.00348
rs1012875	0.205	0.00348
rs4794889	0.337	0.00348
rs667687	0.384	0.00349
rs17497309	0.212	0.00349
rs539249	0.349	0.00349
rs10230969	0.313	0.00349
rs2546082	0.299	0.00349
rs4890594	0.371	0.0035
rs2722773	0.492	0.0035
rs11668932	0.236	0.0035
rs13130763	0.429	0.0035
rs277777	0.466	0.00351
rs742169	0.15	0.00351
rs7866720	0.352	0.00351
rs9554789	0.144	0.00351
rs2279399	0.466	0.00352
rs2961831	0.323	0.00352
rs2348995	0.108	0.00352
rs4716167	0.48	0.00352
rs16853226	0.0667	0.00352
rs780092	0.143	0.00352
rs10151495	0.0778	0.00352
rs10985469	0.21	0.00352
rs1435499	0.487	0.00353
rs1423101	0.237	0.00353
rs6457862	0.309	0.00353
rs6893238	0.0652	0.00354
rs1882777	0.167	0.00354
rs4386822	0.287	0.00354
rs4706479	0.378	0.00355
rs11733416	0.108	0.00355
rs2839193	0.311	0.00355
rs16907306	0.151	0.00355
rs8109607	0.401	0.00355
rs4677935	0.356	0.00356
rs6874297	0.066	0.00356
rs6540992	0.345	0.00356
rs9590666	0.293	0.00356
rs1474337	0.458	0.00357
rs4754901	0.153	0.00357
rs10949435	0.249	0.00358
rs789889	0.399	0.00358
rs17742347	0.219	0.00359
rs9382506	0.317	0.00359
rs4287665	0.395	0.00359
rs4705115	0.429	0.0036
rs10817479	0.0667	0.0036
rs31681	0.0667	0.0036
rs2059606	0.361	0.0036
rs2467041	0.368	0.0036
rs3094024	0.108	0.0036
rs7581382	0.208	0.00361
rs1611703	0.176	0.00361
rs7768633	0.312	0.00361
rs2439302	0.449	0.00362
rs740139	0.257	0.00362
rs10916526	0.444	0.00362
rs6589807	0.236	0.00362
rs2622733	0.31	0.00363
rs2284636	0.481	0.00363
rs17709200	0.327	0.00363
rs4740919	0.262	0.00363
rs9813365	0.43	0.00363
rs2622720	0.299	0.00364
rs7846458	0.0598	0.00364
rs17568691	0.222	0.00364
rs972214	0.131	0.00364
rs2467203	0.239	0.00364
rs9382497	0.311	0.00364
rs3847414	0.446	0.00365
rs6932109	0.211	0.00365
rs1354774	0.372	0.00365
rs7751266	0.313	0.00366
rs9346792	0.339	0.00366
rs7843647	0.438	0.00366
rs6105852	0.465	0.00366
rs6548538	0.43	0.00366
rs2732167	0.0976	0.00366
rs781365	0.341	0.00367
rs17835320	0.203	0.00367
rs7231463	0.384	0.00367
rs11729497	0.467	0.00367
rs2908689	0.146	0.00367
rs12614495	0.193	0.00368
rs11687710	0.302	0.00368
rs4841832	0.174	0.00368
rs6835872	0.118	0.00368
rs668575	0.088	0.00369
rs17072767	0.0845	0.00369
rs2642483	0.138	0.00369
rs3093135	0.17	0.0037
rs7672441	0.312	0.0037
rs10948927	0.312	0.00371
rs2803433	0.109	0.00371
rs239060	0.395	0.00371
rs7460225	0.425	0.00371
rs2822994	0.14	0.00371
rs4912927	0.341	0.00371
rs6076243	0.426	0.00371
rs4749560	0.269	0.00372
rs10484399	0.0767	0.00372
rs8070132	0.16	0.00372
rs10869601	0.375	0.00372
rs10490560	0.288	0.00372
rs3821117	0.103	0.00372
rs10948931	0.312	0.00372
rs11116088	0.256	0.00372
rs9475342	0.299	0.00372
rs7978350	0.0669	0.00374
rs6819862	0.108	0.00375
rs10953601	0.104	0.00375
rs10743973	0.444	0.00375
rs11576268	0.336	0.00376
rs9999104	0.112	0.00376
rs1645843	0.259	0.00376
rs13003282	0.421	0.00376
rs7839023	0.136	0.00376
rs9857126	0.079	0.00376
rs1188863	0.362	0.00376
rs7143869	0.362	0.00376
rs4680923	0.43	0.00377
rs2714594	0.413	0.00377
rs7102731	0.153	0.00377
rs9850208	0.414	0.00377
rs1677923	0.109	0.00378
rs6507945	0.437	0.00378
rs6839224	0.368	0.00378
rs11065341	0.0828	0.00378
rs4885161	0.0971	0.00378
rs12472029	0.315	0.00379
rs2907799	0.244	0.00379
rs910900	0.468	0.00379
rs7792478	0.462	0.00379
rs823364	0.311	0.0038
rs2080065	0.207	0.0038
rs1469007	0.305	0.0038
rs1579454	0.198	0.0038
rs9475328	0.311	0.0038
rs1565068	0.172	0.00381
rs17010085	0.196	0.00381
rs2279402	0.467	0.00382
rs1476729	0.422	0.00382
rs834063	0.0701	0.00382
rs4546489	0.311	0.00383
rs2803899	0.0789	0.00383
rs4834723	0.325	0.00384
rs10897020	0.311	0.00384
rs11102091	0.456	0.00384
rs9685410	0.192	0.00384
rs1395180	0.134	0.00384
rs9835953	0.336	0.00384
rs4957476	0.346	0.00385
rs1992202	0.46	0.00385
rs1553737	0.106	0.00385
rs2530433	0.412	0.00385
rs2794240	0.135	0.00386
rs12185318	0.393	0.00386
rs990218	0.149	0.00387
rs12194111	0.373	0.00387
rs1442811	0.153	0.00387
rs12698768	0.131	0.00387
rs11754648	0.299	0.00388
rs4283178	0.15	0.00388
rs2092380	0.0972	0.00388
rs7670566	0.496	0.00388
rs11882972	0.211	0.00389
rs3733180	0.111	0.00389
rs10000472	0.302	0.00389
rs17137982	0.149	0.00389
rs1229703	0.265	0.00389
rs2009350	0.0882	0.0039
rs1440199	0.214	0.0039
rs171807	0.237	0.0039
rs11722476	0.381	0.0039
rs1632882	0.229	0.00391
rs9295657	0.111	0.00391
rs1393036	0.372	0.00392
rs357833	0.258	0.00392
rs4592433	0.361	0.00393
rs39363	0.423	0.00393
rs10249748	0.0638	0.00393
rs849481	0.368	0.00394
rs742170	0.155	0.00394
rs12185127	0.407	0.00394
rs7835688	0.449	0.00394
rs11124894	0.25	0.00395
rs10946739	0.375	0.00395
rs13076593	0.106	0.00395
rs3818057	0.304	0.00395
rs4238948	0.369	0.00396
rs10174617	0.259	0.00396
rs1340004	0.21	0.00397
rs4962153	0.148	0.00397
rs7185078	0.337	0.00397
rs10897049	0.302	0.00397
rs6507943	0.446	0.00398
rs4785878	0.238	0.00398
rs1148242	0.314	0.00398
rs1435679	0.443	0.00398
rs7636345	0.415	0.00398
rs7949030	0.4	0.00398
rs676925	0.247	0.00399
rs9376871	0.261	0.00399
rs218466	0.336	0.00399
rs3827783	0.157	0.004
rs4637659	0.262	0.004
rs2467045	0.371	0.004
rs10954284	0.474	0.004
rs1468147	0.063	0.00401
rs7016322	0.459	0.00401
rs9566910	0.354	0.00401
rs1088407	0.504	0.00402
rs7499277	0.0783	0.00402
rs17708332	0.205	0.00402
rs451171	0.434	0.00402
rs7575468	0.177	0.00402
rs1303621	0.458	0.00402
rs2217662	0.263	0.00402
rs12304117	0.212	0.00402
rs292708	0.217	0.00403
rs2879361	0.37	0.00403
rs11718539	0.119	0.00403
rs7809635	0.229	0.00403
rs1009080	0.301	0.00404
rs870478	0.484	0.00404
rs1354792	0.467	0.00404
rs8071117	0.265	0.00404
rs4407519	0.425	0.00404
rs9900927	0.0949	0.00404
rs10511577	0.319	0.00405
rs7112089	0.102	0.00405
rs7976590	0.446	0.00406
rs3741280	0.254	0.00406
rs4812773	0.288	0.00406
rs10484264	0.296	0.00407
rs11957082	0.376	0.00407
rs2835984	0.419	0.00407
rs7906905	0.376	0.00407
rs1854696	0.0757	0.00408
rs6471211	0.498	0.00408
rs11777393	0.108	0.00408
rs6552171	0.245	0.00408
rs11035577	0.158	0.00408
rs11109470	0.187	0.00409
rs17604003	0.0615	0.00409
rs10827016	0.253	0.00409
rs1440284	0.182	0.00409
rs9480761	0.186	0.00409
rs6076800	0.149	0.0041
rs6432270	0.463	0.0041
rs2383913	0.28	0.0041
rs1999725	0.36	0.0041
rs12821715	0.197	0.0041
rs9827617	0.311	0.00411
rs8047671	0.485	0.00411
rs7669710	0.412	0.00411
rs6508757	0.0743	0.00411
rs1160795	0.316	0.00411
rs17066156	0.147	0.00412
rs2026774	0.108	0.00412
rs9516923	0.392	0.00412
rs12599474	0.265	0.00412
rs4259295	0.348	0.00412
rs183717	0.31	0.00413
rs10829389	0.467	0.00413
rs9289089	0.417	0.00413
rs10937046	0.175	0.00413
rs3770568	0.101	0.00413
rs965548	0.449	0.00414
rs882794	0.459	0.00414
rs3924649	0.319	0.00414
rs1384135	0.301	0.00414
rs2039560	0.488	0.00414
rs9857023	0.288	0.00415
rs4680062	0.141	0.00415
rs11229	0.174	0.00415
rs9807872	0.186	0.00416
rs11856466	0.073	0.00416
rs1944531	0.264	0.00416
rs10431387	0.0867	0.00416
rs9789714	0.369	0.00416
rs7766115	0.477	0.00417
rs8005961	0.325	0.00417
rs2161045	0.184	0.00417
rs1715919	0.105	0.00418
rs4664323	0.447	0.00418
rs12305705	0.228	0.00418
rs1420082	0.433	0.00419
rs12033236	0.227	0.00419
rs6985864	0.16	0.00419
rs493936	0.292	0.00419
rs1897995	0.424	0.00419
rs9388768	0.319	0.00419
rs31687	0.0655	0.0042
rs17642004	0.313	0.0042
rs959223	0.446	0.0042
rs1088673	0.142	0.0042
rs707236	0.33	0.0042
rs9924841	0.385	0.0042
rs6747365	0.194	0.00421
rs11998308	0.389	0.00421
rs1251400	0.446	0.00421
rs9573838	0.163	0.00421
rs6971834	0.208	0.00422
rs11022636	0.471	0.00422
rs4257056	0.253	0.00422
rs255628	0.332	0.00422
rs40521	0.247	0.00422
rs6433138	0.172	0.00422
rs4732392	0.142	0.00423
rs1826927	0.31	0.00423
rs9684685	0.0904	0.00423
rs7043655	0.403	0.00424
rs346297	0.215	0.00424
rs7142805	0.0867	0.00424
rs10762386	0.433	0.00424
rs6817948	0.0742	0.00424
rs11187225	0.108	0.00426
rs28593204	0.0461	0.00427
rs7163460	0.232	0.00427
rs11635173	0.233	0.00427
rs4523293	0.498	0.00427
rs9403252	0.319	0.00427
rs2165485	0.472	0.00428
rs10483423	0.048	0.00428
rs1834631	0.265	0.00428
rs1265284	0.442	0.00428
rs1292067	0.376	0.00428
rs9450624	0.271	0.00428
rs4804833	0.412	0.00428
rs12963496	0.208	0.00429
rs17490885	0.118	0.00429
rs7539302	0.329	0.00429
rs1606478	0.409	0.0043
rs6029669	0.332	0.0043
rs3131102	0.486	0.00431
rs6985100	0.325	0.00431
rs3006453	0.0597	0.00431
rs9475312	0.312	0.00432
rs2642484	0.136	0.00432
rs6857222	0.147	0.00433
rs4584771	0.293	0.00433
rs7100295	0.184	0.00433
rs17151283	0.0947	0.00433
rs6734347	0.187	0.00433
rs1426550	0.265	0.00434
rs7758612	0.317	0.00434
rs842496	0.402	0.00434
rs10883450	0.0641	0.00434
rs11730284	0.431	0.00434
rs6934603	0.476	0.00434
rs17161662	0.0876	0.00435
rs2071790	0.487	0.00435
rs6466518	0.23	0.00436
rs10487079	0.135	0.00436
rs1731743	0.129	0.00436
rs732380	0.265	0.00436
rs2285505	0.376	0.00436
rs10989747	0.294	0.00436
rs2352074	0.413	0.00436
rs17009674	0.254	0.00437
rs17208548	0.157	0.00437
rs17139468	0.346	0.00437
rs3915055	0.24	0.00438
rs6416210	0.118	0.00438
rs8038166	0.232	0.00438
rs442800	0.298	0.00438
rs12764177	0.208	0.00439
rs3890807	0.376	0.00439
rs6477431	0.168	0.0044
rs8028934	0.232	0.0044
rs1265297	0.441	0.00441
rs11064881	0.0669	0.00441
rs6797046	0.0592	0.00441
rs4959648	0.477	0.00441
rs17121482	0.0617	0.00441
rs1145715	0.379	0.00442
rs2373489	0.26	0.00442
rs9296791	0.313	0.00442
rs2477857	0.493	0.00442
rs13158686	0.189	0.00442
rs17805850	0.087	0.00442
rs9503158	0.204	0.00442
rs2898517	0.055	0.00443
rs2817027	0.322	0.00443
rs1541155	0.49	0.00443
rs9922169	0.385	0.00443
rs1281056	0.3	0.00444
rs6986165	0.398	0.00444
rs4648890	0.513	0.00445
rs17725200	0.0623	0.00445
rs7575840	0.315	0.00445
rs12176253	0.478	0.00445
rs709389	0.256	0.00446
rs10916900	0.446	0.00446
rs1188831	0.362	0.00446
rs868720	0.334	0.00446
rs4896767	0.215	0.00446
rs2358204	0.0584	0.00447
rs4239104	0.106	0.00447
rs410015	0.186	0.00447
rs6494640	0.232	0.00447
rs4620182	0.483	0.00447
rs12594515	0.47	0.00448
rs6077278	0.1	0.00448
rs7040604	0.333	0.00448
rs4268379	0.497	0.00449
rs17326622	0.122	0.00449
rs1893688	0.324	0.00449
rs17389988	0.163	0.00449
rs16957843	0.169	0.0045
rs7142440	0.0868	0.0045
rs7730999	0.238	0.0045
rs6564719	0.199	0.0045
rs4747517	0.456	0.00451
rs528132	0.0771	0.00451
rs1886811	0.431	0.00451
rs4341830	0.0753	0.00451
rs4912831	0.48	0.00452
rs10853220	0.261	0.00452
rs7183186	0.232	0.00452
rs2492805	0.154	0.00452
rs4254390	0.457	0.00453
rs7189026	0.401	0.00453
rs11046673	0.223	0.00453
rs2868121	0.332	0.00453
rs1898929	0.0733	0.00454
rs7663223	0.221	0.00454
rs1579370	0.102	0.00455
rs3738985	0.214	0.00455
rs16879148	0.128	0.00455
rs10173037	0.119	0.00456
rs9291732	0.197	0.00456
rs303212	0.244	0.00456
rs7596427	0.172	0.00456
rs10824931	0.234	0.00456
rs353186	0.208	0.00457
rs1897820	0.421	0.00457
rs2414945	0.232	0.00458
rs2508747	0.499	0.00458
rs2431579	0.353	0.00458
rs1336713	0.286	0.00458
rs2034197	0.0915	0.00458
rs13191227	0.0715	0.00458
rs1024591	0.42	0.00459
rs17560451	0.229	0.00459
rs16934021	0.0689	0.00459
rs7744273	0.317	0.00459
rs11085748	0.306	0.0046
rs2992751	0.123	0.0046
rs9475323	0.312	0.0046
rs1535466	0.257	0.00461
rs672170	0.369	0.00461
rs16849844	0.227	0.00461
rs3923708	0.295	0.00461
rs12140727	0.227	0.00461
rs1147037	0.268	0.00461
rs10263196	0.341	0.00461
rs7676691	0.15	0.00462
rs2155957	0.425	0.00463
rs6537830	0.203	0.00463
rs7460686	0.0661	0.00463
rs7131423	0.0876	0.00464
rs2886920	0.409	0.00464
rs6496080	0.171	0.00464
rs747721	0.073	0.00464
rs7868832	0.278	0.00464
rs11779303	0.199	0.00464
rs2622735	0.306	0.00465
rs689241	0.0561	0.00465
rs3006632	0.244	0.00465
rs17423995	0.0953	0.00465
rs258619	0.237	0.00465
rs6496755	0.444	0.00465
rs3809306	0.354	0.00465
rs1584252	0.428	0.00466
rs852631	0.259	0.00466
rs6943507	0.5	0.00467
rs5974	0.139	0.00468
rs757742	0.258	0.00468
rs17634732	0.177	0.00468
rs9949208	0.0849	0.00469
rs8112788	0.243	0.0047
rs7556367	0.111	0.0047
rs41353744	0.102	0.0047
rs1888150	0.165	0.0047
rs3118600	0.266	0.0047
rs1198825	0.23	0.00471
rs203466	0.376	0.00472
rs10898503	0.465	0.00472
rs6037255	0.275	0.00472
rs12646184	0.384	0.00472
rs4332691	0.417	0.00472
rs11950121	0.448	0.00473
rs6020085	0.0693	0.00473
rs8034122	0.373	0.00473
rs17120032	0.106	0.00473
rs17426106	0.241	0.00474
rs4958467	0.301	0.00474
rs9825263	0.386	0.00474
rs1836270	0.337	0.00474
rs6083735	0.317	0.00474
rs17488034	0.143	0.00475
rs4399602	0.249	0.00475
rs4657233	0.091	0.00475
rs1932158	0.25	0.00475
rs1031077	0.203	0.00475
rs821509	0.161	0.00475
rs12052201	0.261	0.00476
rs940901	0.386	0.00476
rs7178975	0.233	0.00476
rs7703434	0.368	0.00477
rs10948787	0.238	0.00477
rs7648940	0.336	0.00477
rs10484435	0.0945	0.00478
rs8055256	0.197	0.00478
rs396370	0.39	0.00479
rs651430	0.449	0.00479
rs7449538	0.204	0.0048
rs17510687	0.105	0.00481
rs8031	0.476	0.00481
rs6753	0.277	0.00481
rs1009375	0.276	0.00481
rs856815	0.186	0.00481
rs1569352	0.386	0.00482
rs6029701	0.305	0.00482
rs10483442	0.189	0.00482
rs11207323	0.278	0.00483
rs8025186	0.233	0.00483
rs17614005	0.364	0.00483
rs6960198	0.417	0.00484
rs7243135	0.407	0.00484
rs10798985	0.402	0.00485
rs7628442	0.325	0.00485
rs1146042	0.118	0.00485
rs9883789	0.136	0.00486
rs11193591	0.218	0.00486
rs6077265	0.101	0.00486
rs1024467	0.323	0.00486
rs379455	0.401	0.00486
rs5750307	0.249	0.00486
rs11057869	0.12	0.00487
rs2516737	0.102	0.00487
rs3112354	0.377	0.00487
rs2350811	0.298	0.00487
rs3001005	0.239	0.00488
rs1871072	0.253	0.00489
rs319327	0.224	0.00489
rs7142084	0.0756	0.00489
rs899983	0.299	0.00489
rs8002402	0.396	0.00489
rs2673515	0.186	0.00489
rs2271561	0.287	0.00489
rs267793	0.145	0.0049
rs6943077	0.489	0.0049
rs16968964	0.163	0.00491
rs12494046	0.3	0.00491
rs12292276	0.15	0.00491
rs10264647	0.0637	0.00491
rs1360985	0.286	0.00491
rs10894592	0.183	0.00491
rs11711145	0.183	0.00492
[truncated: 358,812 more rows]
