# Supplementary material for: Genome-Wide Association Study of Lp-PLA2 Activity and Mass in the Framingham Heart Study
Source: PLoS Genet. 2010 Apr 29;6(4):e1000928. doi: 10.1371/journal.pgen.1000928 (PMC2861686; doi:10.1371/journal.pgen.1000928)
Supplement: Table S2 — Association of SNPs with Lp-PLA2 mass. (8.37 MB TXT) [file pgen.1000928.s002.txt]

SNP	MAF	p-value
rs1805017	0.26	5.8e-14
rs12192544	0.224	4.09e-11
rs12528857	0.229	4.33e-11
rs9369631	0.211	9.53e-11
rs1862008	0.211	1.06e-10
rs9296510	0.211	1.27e-10
rs10948301	0.212	1.27e-10
rs10807344	0.228	1.31e-10
rs9381477	0.212	1.62e-10
rs9296505	0.493	3.84e-10
rs12211537	0.439	8.85e-09
rs6901132	0.331	4.62e-08
rs2128404	0.412	4.42e-07
rs1421378	0.407	5.35e-07
rs1042034	0.197	4.96e-06
rs676210	0.197	5.93e-06
rs9311934	0.405	1.08e-05
rs10846744	0.157	1.25e-05
rs4952294	0.428	1.48e-05
rs6458511	0.341	1.49e-05
rs3764261	0.313	1.87e-05
rs9357509	0.453	2.22e-05
rs4732392	0.142	2.43e-05
rs11635652	0.495	3.2e-05
rs17824874	0.326	3.25e-05
rs696065	0.268	3.44e-05
rs9948277	0.271	3.64e-05
rs9369624	0.431	3.9e-05
rs12914541	0.493	4.39e-05
rs9570919	0.283	4.65e-05
rs12707301	0.32	5.31e-05
rs12623151	0.486	6.01e-05
rs1712247	0.218	6.06e-05
rs488507	0.22	6.37e-05
rs2048241	0.0471	6.6e-05
rs506585	0.218	6.84e-05
rs4591370	0.218	6.92e-05
rs974251	0.487	7.18e-05
rs10038199	0.299	7.33e-05
rs538928	0.218	7.33e-05
rs4560142	0.218	7.87e-05
rs10403668	0.149	8.26e-05
rs576203	0.218	8.45e-05
rs11068744	0.104	8.47e-05
rs478442	0.216	8.5e-05
rs1574317	0.41	8.55e-05
rs2125093	0.418	9.26e-05
rs6044114	0.246	9.29e-05
rs1808529	0.294	9.39e-05
rs17154458	0.111	9.74e-05
rs1466962	0.295	0.000103
rs10142318	0.119	0.000108
rs6473177	0.133	0.000116
rs4456181	0.234	0.000118
rs4763531	0.459	0.000122
rs4763559	0.46	0.000125
rs12594808	0.274	0.00013
rs10274733	0.214	0.000132
rs4369056	0.116	0.000133
rs11068715	0.0988	0.000136
rs2125094	0.459	0.000139
rs16832660	0.117	0.000144
rs2661688	0.277	0.000144
rs699941	0.238	0.000145
rs7499277	0.0782	0.000147
rs2568436	0.413	0.000152
rs7920328	0.128	0.000153
rs13013390	0.353	0.000154
rs2199587	0.29	0.00016
rs9546115	0.361	0.000169
rs2251870	0.44	0.000172
rs6544366	0.213	0.000177
rs1713223	0.492	0.000178
rs11638138	0.266	0.00018
rs26770	0.424	0.000185
rs10981674	0.0707	0.000189
rs2011815	0.169	0.000189
rs9546142	0.354	0.000192
rs10816708	0.128	0.000192
rs948390	0.242	0.000201
rs10982322	0.098	0.000201
rs10749537	0.469	0.000201
rs4844486	0.252	0.000206
rs866484	0.213	0.000219
rs851666	0.417	0.000221
rs9546141	0.355	0.000228
rs11942306	0.482	0.000229
rs3897377	0.0683	0.000231
rs1020857	0.112	0.000233
rs8081446	0.0652	0.000234
rs11588937	0.34	0.000234
rs6467651	0.404	0.000235
rs1967505	0.207	0.000241
rs11957560	0.488	0.000242
rs9472780	0.24	0.000245
rs2858822	0.21	0.000245
rs9565787	0.348	0.000249
rs9546140	0.355	0.000255
rs2235702	0.115	0.000255
rs11137568	0.387	0.000255
rs7809353	0.404	0.000256
rs9526000	0.229	0.000257
rs1566869	0.188	0.000258
rs11902417	0.219	0.000262
rs10732518	0.229	0.000265
rs7318005	0.228	0.000265
rs2583008	0.132	0.000265
rs8061623	0.35	0.000265
rs9828013	0.49	0.000266
rs654958	0.511	0.000266
rs10979500	0.121	0.000272
rs9531352	0.355	0.000272
rs6711016	0.207	0.000273
rs6891192	0.487	0.000273
rs12963148	0.303	0.000276
rs6467650	0.415	0.000286
rs1063478	0.128	0.000287
rs9651104	0.175	0.000288
rs11671244	0.193	0.000296
rs1341712	0.223	0.000298
rs17018503	0.185	0.000302
rs17018482	0.184	0.000304
rs10867318	0.128	0.000305
rs1748935	0.429	0.000305
rs710542	0.263	0.00031
rs9575117	0.355	0.000311
rs9546128	0.355	0.000312
rs1016009	0.334	0.000314
rs11981211	0.408	0.000319
rs10850931	0.108	0.000319
rs9519622	0.148	0.000324
rs9293710	0.409	0.00033
rs325032	0.152	0.000332
rs17001654	0.165	0.000334
rs12055201	0.116	0.000339
rs1335845	0.362	0.000341
rs4141738	0.0668	0.000342
rs17058444	0.217	0.000343
rs2696328	0.131	0.000344
rs2058154	0.139	0.000348
rs6572180	0.0796	0.000348
rs11236739	0.0721	0.000359
rs11599371	0.0596	0.000361
rs13407922	0.143	0.000365
rs10877913	0.0679	0.000366
rs2170573	0.427	0.000369
rs954756	0.366	0.000369
rs6467864	0.109	0.00037
rs10244209	0.0752	0.000373
rs495707	0.166	0.000376
rs4884199	0.352	0.000378
rs13241844	0.335	0.000383
rs6720167	0.151	0.000385
rs41411750	0.138	0.000386
rs356902	0.249	0.000392
rs7784011	0.423	0.000395
rs4785878	0.238	0.000396
rs13271916	0.139	0.000399
rs17113533	0.0836	0.000404
rs4666572	0.16	0.000412
rs9943259	0.226	0.000416
rs11981213	0.409	0.00042
rs12532680	0.379	0.000421
rs356865	0.249	0.000421
rs1447998	0.48	0.000422
rs1883243	0.146	0.000425
rs6543679	0.438	0.000428
rs770269	0.227	0.000428
rs7843517	0.2	0.00043
rs9883021	0.464	0.000432
rs2414945	0.232	0.00044
rs7161879	0.234	0.000442
rs8033889	0.198	0.000445
rs6111152	0.269	0.000447
rs7791839	0.333	0.000459
rs1537779	0.363	0.000459
rs17128448	0.133	0.00046
rs10798953	0.228	0.000464
rs11109470	0.187	0.000465
rs6563292	0.355	0.000466
rs7183186	0.232	0.000467
rs7029437	0.227	0.000469
rs12414348	0.107	0.000473
rs1051432	0.0756	0.000476
rs7176940	0.232	0.000478
rs9813483	0.0548	0.000481
rs7163460	0.232	0.000486
rs9846192	0.417	0.000488
rs12828466	0.102	0.00049
rs2357198	0.139	0.00049
rs10888935	0.38	0.000493
rs8038166	0.232	0.000499
rs11587260	0.472	0.000499
rs4406387	0.106	0.000503
rs10494966	0.122	0.000507
rs1120196	0.419	0.000507
rs11206628	0.38	0.000513
rs7178975	0.233	0.000513
rs7814612	0.224	0.000513
rs11869269	0.169	0.000521
rs2917941	0.357	0.000524
rs2618623	0.37	0.000525
rs11205279	0.113	0.00053
rs4386908	0.0743	0.000531
rs797222	0.189	0.000537
rs7436249	0.483	0.000538
rs783770	0.3	0.000538
rs544444	0.244	0.000544
rs17166730	0.137	0.000546
rs217164	0.334	0.000551
rs6550701	0.15	0.000551
rs7791094	0.334	0.000551
rs6124082	0.253	0.000554
rs1587607	0.205	0.000555
rs1496478	0.249	0.000556
rs4133379	0.221	0.000558
rs16986606	0.163	0.000561
rs17043826	0.368	0.000561
rs12440869	0.232	0.000565
rs2732705	0.222	0.000565
rs13437745	0.0742	0.000566
rs975193	0.289	0.000568
rs3795418	0.222	0.000568
rs2525467	0.41	0.000571
rs17101043	0.086	0.000572
rs1519826	0.177	0.000582
rs812666	0.286	0.000585
rs8030142	0.233	0.000588
rs797208	0.252	0.00059
rs10954950	0.203	0.000591
rs2042867	0.195	0.000594
rs1990377	0.331	6e-04
rs10859974	0.16	0.000601
rs2064759	0.223	0.000602
rs2851123	0.0656	0.000604
rs680198	0.416	0.000607
rs8025186	0.233	0.000607
rs2058153	0.139	0.00061
rs9684685	0.0903	0.000613
rs468476	0.306	0.000619
rs968323	0.367	0.000622
rs11199134	0.434	0.000624
rs17792908	0.0636	0.000627
rs169706	0.176	0.00063
rs17024629	0.157	0.00063
rs11150169	0.195	0.000633
rs3856592	0.234	0.000633
rs1844979	0.139	0.000634
rs6494640	0.232	0.000636
rs17087084	0.0711	0.00064
rs2896769	0.248	0.000644
rs12457805	0.276	0.000646
rs6563291	0.354	0.000647
rs17824941	0.214	0.000648
rs12701111	0.334	0.000648
rs107401	0.313	0.00065
rs12701112	0.335	0.000653
rs8053478	0.0572	0.000654
rs3912855	0.138	0.000656
rs6969652	0.109	0.000658
rs10276589	0.333	0.000659
rs10276779	0.325	0.000661
rs9546127	0.353	0.000663
rs611480	0.16	0.000663
rs2678219	0.249	0.000663
rs4768261	0.138	0.000665
rs1879558	0.165	0.00067
rs1918422	0.126	0.000671
rs10887578	0.466	0.000675
rs10834785	0.19	0.00068
rs1325074	0.358	0.000681
rs3742088	0.0854	0.000682
rs155074	0.368	0.000682
rs7637878	0.21	0.000685
rs13268647	0.353	0.000685
rs11121382	0.343	0.000686
rs3099763	0.48	0.000686
rs6993412	0.201	0.000686
rs3133870	0.48	0.000686
rs11593350	0.0595	0.000687
rs2191341	0.333	0.000688
rs4861131	0.305	0.000692
rs38545	0.172	0.000693
rs3006423	0.0926	0.000694
rs1587608	0.258	0.000695
rs1293554	0.159	0.000695
rs9669216	0.13	0.000697
rs2285240	0.321	0.000698
rs17210194	0.0577	7e-04
rs17721713	0.229	0.000701
rs4348012	0.465	0.000704
rs8028934	0.232	0.000709
rs11979077	0.231	0.000713
rs968324	0.364	0.000715
rs3098525	0.425	0.000718
rs9872533	0.219	0.000718
rs2191342	0.333	0.000724
rs9555307	0.423	0.000724
rs1560064	0.141	0.000726
rs10787420	0.116	0.000732
rs4133363	0.227	0.000733
rs1046322	0.129	0.000734
rs9828692	0.204	0.000734
rs9785035	0.132	0.000734
rs10787419	0.118	0.000734
rs2823416	0.166	0.000734
rs910128	0.29	0.000743
rs871728	0.418	0.000744
rs6980645	0.109	0.000744
rs2937767	0.482	0.000745
rs10979596	0.0723	0.000747
rs7245160	0.135	0.000747
rs747182	0.159	0.000748
rs16900858	0.0598	0.000748
rs10092843	0.0988	0.000749
rs1328388	0.153	0.00075
rs2242865	0.165	0.000751
rs17572893	0.228	0.000769
rs4133364	0.228	0.00077
rs16981280	0.0443	0.000771
rs17804008	0.376	0.000773
rs7867360	0.11	0.000778
rs2010316	0.167	0.000778
rs131864	0.268	0.000779
rs2441942	0.47	0.000779
rs8078623	0.164	0.000779
rs4440215	0.0729	0.00078
rs7807935	0.217	0.000781
rs1009876	0.104	0.000782
rs1413598	0.358	0.000782
rs11983268	0.169	0.000783
rs10250392	0.333	0.000784
rs2339783	0.312	0.000788
rs1574318	0.394	0.000788
rs10233260	0.337	0.000788
rs11939325	0.191	0.00079
rs2815118	0.308	0.000791
rs6868079	0.121	0.000794
rs703237	0.122	0.000795
rs3825880	0.254	0.000796
rs1482049	0.191	8e-04
rs1412973	0.429	0.000801
rs1028996	0.186	0.000802
rs6503930	0.165	0.000802
rs17599001	0.139	0.000803
rs9667033	0.099	0.00081
rs7096364	0.117	0.000813
rs2532297	0.226	0.000814
rs964957	0.167	0.000817
rs1440284	0.182	0.000819
rs2937765	0.479	0.000824
rs10945454	0.322	0.000826
rs2373451	0.331	0.000828
rs3847117	0.442	0.000834
rs3847118	0.442	0.000834
rs2038205	0.326	0.000836
rs17246389	0.26	0.000837
rs260021	0.291	0.00084
rs11150170	0.196	0.000841
rs13437459	0.342	0.000841
rs12668223	0.138	0.000843
rs9546086	0.346	0.000843
rs9633725	0.117	0.000843
rs4905412	0.3	0.000844
rs2975842	0.444	0.000845
rs1879557	0.161	0.000846
rs3130348	0.219	0.000853
rs2479409	0.364	0.000855
rs6460999	0.148	0.000857
rs969098	0.346	0.000857
rs632463	0.368	0.000858
rs16991187	0.106	0.000861
rs1772414	0.168	0.000865
rs3847116	0.442	0.000868
rs1352936	0.139	0.000872
rs159005	0.196	0.000873
rs10979607	0.0724	0.000874
rs10981499	0.187	0.000876
rs964958	0.167	0.000878
rs10475884	0.223	0.000887
rs7922357	0.0597	0.000888
rs4975775	0.326	0.00089
rs562338	0.206	0.000894
rs1823913	0.35	0.000899
rs17268677	0.107	9e-04
rs3009877	0.359	0.000903
rs1358534	0.164	0.000903
rs1469338	0.143	0.000904
rs905781	0.112	0.000905
rs17599042	0.138	0.000908
rs9979503	0.132	0.000908
rs10739492	0.456	0.000912
rs286854	0.182	0.000912
rs10979597	0.0723	0.000916
rs4522182	0.289	0.000922
rs9369340	0.405	0.000925
rs7571677	0.232	0.000929
rs9357393	0.406	0.000933
rs11658465	0.298	0.000937
rs1518898	0.235	0.000938
rs4721867	0.142	0.000938
rs2595456	0.497	0.000944
rs747829	0.105	0.000945
rs7922626	0.0596	0.000948
rs7671178	0.288	0.000949
rs10509491	0.472	0.000954
rs11053839	0.24	0.000954
rs7128180	0.191	0.000958
rs1912231	0.257	0.000959
rs2793845	0.123	0.000961
rs1417566	0.167	0.000963
rs7233512	0.274	0.000969
rs1042031	0.184	0.000971
rs4768301	0.106	0.000972
rs8110279	0.442	0.000976
rs2668628	0.221	0.000977
rs4902264	0.125	0.000977
rs2874685	0.0744	0.000979
rs12528712	0.298	0.000979
rs217168	0.337	0.00098
rs7727473	0.427	0.00098
rs17362481	0.101	0.000981
rs17565905	0.238	0.000985
rs6540992	0.346	0.00099
rs7093144	0.0595	0.000993
rs4379863	0.0695	0.000996
rs1379274	0.148	0.001
rs7547028	0.18	0.001
rs3923602	0.0608	0.001
rs1868633	0.133	0.001
rs160803	0.505	0.001
rs797201	0.242	0.00101
rs10490964	0.22	0.00101
rs34672995	0.231	0.00101
rs1893823	0.127	0.00102
rs13034744	0.11	0.00102
rs10979540	0.209	0.00102
rs4918696	0.118	0.00102
rs12447467	0.105	0.00102
rs1341146	0.278	0.00103
rs3768513	0.119	0.00103
rs2070123	0.0923	0.00103
rs12595731	0.159	0.00104
rs959367	0.496	0.00104
rs1517426	0.412	0.00104
rs12489702	0.0758	0.00105
rs1476611	0.0798	0.00105
rs10908243	0.307	0.00105
rs9398645	0.109	0.00105
rs7022831	0.0791	0.00105
rs1457955	0.12	0.00106
rs7746491	0.405	0.00106
rs7465297	0.206	0.00106
rs12623832	0.35	0.00107
rs1528490	0.171	0.00107
rs4571470	0.312	0.00107
rs10834774	0.19	0.00108
rs11099342	0.379	0.00109
rs10807343	0.417	0.00109
rs182678	0.165	0.00109
rs2642483	0.138	0.00109
rs2595455	0.498	0.0011
rs1660331	0.355	0.0011
rs11709498	0.37	0.0011
rs2741775	0.497	0.0011
rs2732706	0.224	0.00111
rs10948303	0.126	0.00111
rs41507349	0.0902	0.00111
rs10498543	0.134	0.00111
rs1255998	0.097	0.00111
rs1421058	0.116	0.00112
rs2064662	0.181	0.00112
rs1926419	0.231	0.00113
rs12184817	0.186	0.00114
rs6069909	0.295	0.00114
rs1010951	0.215	0.00114
rs9315599	0.42	0.00114
rs4244947	0.471	0.00114
rs6107469	0.0618	0.00114
rs10431018	0.281	0.00114
rs4935703	0.224	0.00115
rs11968978	0.279	0.00115
rs7135910	0.33	0.00116
rs1019382	0.118	0.00116
rs377763	0.207	0.00116
rs1158655	0.104	0.00116
rs1432944	0.406	0.00116
rs17361399	0.1	0.00116
rs8029623	0.302	0.00116
rs7446950	0.237	0.00116
rs11028909	0.191	0.00116
rs6819629	0.315	0.00116
rs521127	0.377	0.00116
rs12707304	0.448	0.00117
rs1010950	0.215	0.00117
rs13322292	0.218	0.00118
rs7773095	0.336	0.00118
rs732591	0.495	0.00118
rs12652874	0.309	0.00118
rs10097558	0.0736	0.00118
rs614826	0.268	0.00119
rs12866176	0.0783	0.00119
rs8015812	0.42	0.00119
rs6681091	0.168	0.0012
rs2207774	0.0551	0.0012
rs7476844	0.213	0.0012
rs923983	0.176	0.00121
rs7036115	0.229	0.00121
rs2169376	0.15	0.00121
rs11079384	0.17	0.00121
rs2595478	0.496	0.00121
rs2242471	0.413	0.00121
rs7905234	0.107	0.00122
rs16943700	0.17	0.00122
rs12281442	0.19	0.00122
rs11656304	0.161	0.00122
rs3827783	0.157	0.00123
rs6668687	0.248	0.00123
rs177698	0.335	0.00123
rs2595467	0.496	0.00124
rs9546956	0.267	0.00124
rs7440912	0.208	0.00124
rs1048399	0.113	0.00124
rs915745	0.184	0.00125
rs17099963	0.185	0.00125
rs6887632	0.33	0.00125
rs12541725	0.452	0.00125
rs12601993	0.369	0.00125
rs16914560	0.19	0.00125
rs6030211	0.475	0.00125
rs923984	0.176	0.00126
rs7123583	0.263	0.00126
rs10886250	0.441	0.00126
rs5761885	0.0711	0.00127
rs7042649	0.298	0.00127
rs6500823	0.0669	0.00128
rs6552838	0.289	0.00128
rs4547925	0.331	0.00128
rs2230169	0.0716	0.00128
rs2876284	0.405	0.00128
rs7220146	0.17	0.00128
rs41490145	0.229	0.00129
rs140537	0.266	0.00129
rs752071	0.184	0.00129
rs10069450	0.15	0.00129
rs7335895	0.269	0.00129
rs2273	0.412	0.00129
rs17660907	0.227	0.00129
rs9910530	0.17	0.00129
rs442028	0.333	0.00129
rs1420451	0.473	0.0013
rs197374	0.396	0.0013
rs11028885	0.191	0.0013
rs4763527	0.205	0.0013
rs197412	0.405	0.0013
rs7210052	0.123	0.00131
rs7989019	0.412	0.00131
rs6564677	0.227	0.00131
rs7126987	0.19	0.00132
rs9546163	0.402	0.00133
rs2933353	0.247	0.00133
rs1588040	0.343	0.00134
rs4714567	0.407	0.00134
rs11108317	0.146	0.00134
rs10500765	0.112	0.00134
rs2532286	0.228	0.00135
rs2696600	0.23	0.00135
rs5754701	0.232	0.00135
rs2283276	0.238	0.00135
rs8070132	0.16	0.00135
rs16839535	0.102	0.00135
rs10201826	0.422	0.00135
rs10276928	0.117	0.00136
rs12974182	0.488	0.00136
rs9295657	0.111	0.00136
rs11263609	0.329	0.00136
rs3804989	0.492	0.00136
rs12030639	0.48	0.00137
rs7866658	0.207	0.00137
rs3858155	0.23	0.00137
rs2910055	0.426	0.00137
rs7672399	0.288	0.00138
rs17070580	0.355	0.00138
rs4533886	0.329	0.00138
rs4869984	0.434	0.00138
rs241033	0.229	0.00139
rs2532292	0.228	0.00139
rs10509198	0.214	0.0014
rs3014822	0.0925	0.0014
rs12205260	0.356	0.0014
rs1788823	0.34	0.00141
rs17252870	0.179	0.00141
rs7522526	0.0642	0.00141
rs3001703	0.245	0.00141
rs881463	0.115	0.00141
rs7349861	0.331	0.00141
rs17208578	0.162	0.00142
rs9633971	0.201	0.00142
rs9351245	0.4	0.00142
rs17661428	0.229	0.00142
rs10985250	0.474	0.00142
rs12613346	0.154	0.00143
rs7842575	0.164	0.00143
rs7259736	0.379	0.00143
rs9915670	0.371	0.00143
rs973990	0.448	0.00144
rs2304195	0.489	0.00144
rs12582750	0.149	0.00144
rs1246887	0.444	0.00145
rs8040468	0.164	0.00146
rs10516130	0.15	0.00146
rs16822665	0.308	0.00146
rs17564780	0.228	0.00147
rs9653448	0.31	0.00147
rs2696526	0.227	0.00147
rs1441147	0.117	0.00147
rs6921039	0.489	0.00147
rs11153174	0.335	0.00148
rs178377	0.154	0.00148
rs7110697	0.154	0.00148
rs13009610	0.272	0.00148
rs10485001	0.355	0.00149
rs12521041	0.231	0.00149
rs4859413	0.412	0.00149
rs647460	0.429	0.00149
rs12653526	0.293	0.0015
rs564310	0.483	0.0015
rs292708	0.217	0.0015
rs11251502	0.107	0.0015
rs1406068	0.228	0.00151
rs2595468	0.497	0.00151
rs2729258	0.0711	0.00152
rs10737895	0.46	0.00152
rs17761207	0.227	0.00152
rs10511531	0.273	0.00152
rs9597985	0.154	0.00152
rs6940	0.119	0.00152
rs35947	0.365	0.00153
rs17208550	0.162	0.00153
rs879394	0.217	0.00153
rs10981650	0.0595	0.00153
rs1772415	0.168	0.00153
rs11564109	0.132	0.00153
rs10889567	0.428	0.00154
rs17660132	0.227	0.00154
rs6565939	0.127	0.00154
rs6433138	0.172	0.00154
rs10818555	0.333	0.00155
rs1881441	0.17	0.00155
rs3771423	0.432	0.00155
rs4664599	0.292	0.00155
rs2884888	0.353	0.00155
rs12458118	0.483	0.00156
rs7654988	0.452	0.00156
rs2283275	0.229	0.00156
rs13383149	0.451	0.00156
rs1361461	0.479	0.00157
rs17649553	0.24	0.00157
rs895497	0.3	0.00157
rs7040864	0.124	0.00157
rs17377443	0.0799	0.00158
rs7655890	0.343	0.00158
rs2117914	0.147	0.00158
rs10090173	0.449	0.00158
rs2937570	0.428	0.00158
rs1137101	0.428	0.00158
rs10839628	0.284	0.00159
rs1073547	0.107	0.00159
rs2286029	0.416	0.00159
rs1490239	0.247	0.00159
rs181063	0.335	0.00159
rs3846684	0.399	0.00159
rs10754833	0.461	0.0016
rs17688391	0.229	0.0016
rs17769490	0.229	0.0016
rs10495392	0.134	0.0016
rs8048453	0.149	0.0016
rs9519606	0.173	0.0016
rs2696344	0.145	0.0016
rs4533439	0.45	0.00161
rs1037265	0.478	0.00161
rs261624	0.405	0.00161
rs3923601	0.0598	0.00161
rs2293503	0.446	0.00162
rs7221390	0.236	0.00162
rs4451845	0.296	0.00162
rs2550697	0.105	0.00162
rs9519596	0.173	0.00163
rs64262	0.268	0.00163
rs13156187	0.0588	0.00163
rs2060000	0.333	0.00163
rs1601641	0.399	0.00163
rs17574699	0.147	0.00164
rs4722604	0.166	0.00164
rs17571739	0.228	0.00164
rs1078268	0.228	0.00164
rs1317186	0.276	0.00165
rs6564679	0.101	0.00165
rs13426140	0.372	0.00165
rs17571718	0.228	0.00166
rs9554468	0.358	0.00166
rs4516829	0.359	0.00166
rs13233238	0.305	0.00166
rs1493657	0.191	0.00166
rs12448529	0.187	0.00167
rs1530018	0.23	0.00167
rs11159518	0.351	0.00167
rs2789019	0.331	0.00168
rs4888033	0.12	0.00168
rs7081632	0.116	0.00168
rs17128391	0.156	0.00168
rs2889490	0.493	0.00169
rs17442029	0.207	0.00169
rs17688068	0.227	0.00169
rs1436118	0.147	0.00169
rs2230792	0.179	0.00169
rs41437445	0.227	0.0017
rs3935131	0.123	0.0017
rs10749324	0.341	0.0017
rs12508946	0.166	0.0017
rs321476	0.288	0.00171
rs8070942	0.236	0.00171
rs3802537	0.226	0.00171
rs7328191	0.402	0.00171
rs9375048	0.0692	0.00171
rs873776	0.48	0.00171
rs10744377	0.483	0.00172
rs2001945	0.5	0.00172
rs1358998	0.335	0.00172
rs7475433	0.213	0.00172
rs17241313	0.362	0.00172
rs2642484	0.136	0.00172
rs28821	0.0771	0.00173
rs41374248	0.227	0.00173
rs12271535	0.154	0.00173
rs16873129	0.0685	0.00173
rs10924024	0.0656	0.00173
rs13273475	0.192	0.00173
rs9811400	0.0708	0.00174
rs2741774	0.493	0.00174
rs7993755	0.173	0.00174
rs2645645	0.457	0.00174
rs901505	0.33	0.00174
rs986284	0.199	0.00174
rs9946669	0.457	0.00175
rs17026471	0.0637	0.00175
rs17459369	0.0989	0.00175
rs17689824	0.228	0.00175
rs17762165	0.228	0.00175
rs17691328	0.228	0.00175
rs7550101	0.219	0.00176
rs11074795	0.289	0.00176
rs1863975	0.0967	0.00176
rs17564619	0.228	0.00176
rs9951280	0.483	0.00176
rs7312559	0.448	0.00177
rs4970768	0.46	0.00177
rs17688056	0.229	0.00177
rs2656647	0.118	0.00177
rs1498539	0.152	0.00177
rs3813581	0.22	0.00177
rs2050850	0.105	0.00178
rs4303702	0.101	0.00178
rs12150547	0.228	0.00178
rs2242872	0.151	0.00178
rs8080583	0.236	0.00178
rs6546810	0.343	0.00178
rs1421024	0.455	0.00179
rs7045245	0.335	0.00179
rs1391438	0.34	0.00179
rs7217504	0.428	0.0018
rs6701941	0.276	0.0018
rs1495821	0.226	0.0018
rs9808529	0.455	0.0018
rs1417567	0.166	0.0018
rs2641957	0.402	0.00181
rs17649641	0.229	0.00181
rs3864882	0.49	0.00181
rs1874564	0.456	0.00181
rs220157	0.127	0.00181
rs1463812	0.402	0.00181
rs614220	0.386	0.00181
rs10518102	0.0524	0.00182
rs9726926	0.441	0.00182
rs2732646	0.232	0.00182
rs10034367	0.0985	0.00182
rs17652502	0.227	0.00182
rs7303401	0.101	0.00182
rs453997	0.228	0.00183
rs887088	0.282	0.00183
rs1467969	0.228	0.00183
rs17575683	0.228	0.00183
rs4597358	0.236	0.00183
rs7323102	0.126	0.00183
rs7235777	0.202	0.00183
rs9544807	0.49	0.00183
rs6067689	0.103	0.00183
rs9538364	0.182	0.00183
rs7723504	0.0745	0.00184
rs4471545	0.172	0.00184
rs7746912	0.379	0.00184
rs11609104	0.231	0.00184
rs9514360	0.172	0.00184
rs682230	0.437	0.00184
rs10886249	0.443	0.00184
rs488076	0.321	0.00184
rs17688773	0.228	0.00185
rs2668624	0.219	0.00185
rs2161278	0.252	0.00185
rs7350980	0.236	0.00185
rs17417696	0.333	0.00185
rs10257725	0.445	0.00185
rs393152	0.229	0.00185
rs10985469	0.21	0.00185
rs1198035	0.353	0.00186
rs709163	0.271	0.00186
rs9301003	0.172	0.00186
rs9332445	0.401	0.00186
rs579067	0.0836	0.00187
rs8072451	0.228	0.00187
rs1251539	0.139	0.00187
rs2436598	0.43	0.00187
rs17769552	0.223	0.00188
rs17572169	0.227	0.00188
rs3796862	0.291	0.00188
rs2721897	0.378	0.00188
rs4849549	0.179	0.00188
rs11151206	0.458	0.00188
rs17650872	0.227	0.00188
rs9567664	0.184	0.00188
rs975310	0.294	0.00189
rs2794600	0.223	0.00189
rs6916579	0.339	0.00189
rs7741053	0.216	0.00189
rs11003166	0.21	0.00189
rs4980499	0.397	0.0019
rs1333971	0.09	0.0019
rs1852577	0.383	0.0019
rs4402415	0.172	0.00191
rs5761891	0.0727	0.00191
rs241031	0.228	0.00192
rs2532316	0.228	0.00192
rs2741771	0.496	0.00192
rs1128150	0.0655	0.00193
rs2782175	0.28	0.00193
rs4757384	0.192	0.00193
rs16956393	0.117	0.00193
rs12885270	0.33	0.00193
rs6451998	0.238	0.00193
rs1613482	0.13	0.00193
rs11631360	0.237	0.00194
rs6961655	0.452	0.00194
rs11686290	0.464	0.00194
rs9489998	0.247	0.00194
rs7322055	0.326	0.00194
rs1210840	0.352	0.00194
rs4465471	0.172	0.00195
rs667897	0.471	0.00195
rs10746916	0.334	0.00195
rs17689882	0.228	0.00196
rs16847913	0.0458	0.00196
rs17168819	0.156	0.00196
rs4868519	0.212	0.00196
rs7778042	0.105	0.00196
rs2713694	0.452	0.00197
rs166368	0.404	0.00198
rs17688002	0.228	0.00198
rs10897465	0.381	0.00198
rs41353445	0.195	0.00198
rs9518825	0.127	0.00198
rs11559290	0.14	0.00198
rs4782731	0.149	0.00199
rs643022	0.279	0.00199
rs2058905	0.0697	0.00199
rs16827484	0.0503	0.00199
rs7893591	0.0837	0.00199
rs17572851	0.227	0.002
rs4277389	0.228	0.002
rs17573175	0.227	0.002
rs2285897	0.297	0.002
rs9547581	0.437	0.002
rs3789052	0.482	0.00201
rs1018945	0.459	0.00201
rs1562306	0.301	0.00201
rs13196792	0.399	0.00201
rs10509954	0.111	0.00201
rs17660065	0.227	0.00201
rs11077223	0.165	0.00201
rs886449	0.202	0.00201
rs10094674	0.0842	0.00201
rs2486652	0.348	0.00202
rs261597	0.404	0.00202
rs1496948	0.241	0.00202
rs13019783	0.0977	0.00203
rs2898402	0.282	0.00203
rs41423151	0.0898	0.00203
rs4257769	0.334	0.00203
rs17660595	0.224	0.00203
rs9913077	0.372	0.00203
rs10495489	0.252	0.00203
rs13432170	0.305	0.00203
rs16879148	0.128	0.00203
rs2732589	0.228	0.00204
rs17081419	0.219	0.00204
rs2962890	0.352	0.00204
rs17650381	0.228	0.00204
rs10445337	0.227	0.00204
rs17760733	0.229	0.00205
rs12150111	0.228	0.00205
rs916793	0.228	0.00205
rs17024787	0.147	0.00205
rs4663819	0.165	0.00205
rs17155705	0.0882	0.00206
rs9646627	0.0682	0.00206
rs11742124	0.313	0.00206
rs3799731	0.362	0.00207
rs17040669	0.199	0.00207
rs259391	0.474	0.00207
rs17688944	0.228	0.00208
rs17688922	0.228	0.00208
rs17047183	0.0944	0.00208
rs17760577	0.228	0.00208
rs4330462	0.334	0.00208
rs17687667	0.229	0.00209
rs6756951	0.373	0.00209
rs17650063	0.228	0.00209
rs8097978	0.13	0.00209
rs2359737	0.245	0.00209
rs2732596	0.232	0.0021
rs41384744	0.229	0.0021
rs4601360	0.471	0.0021
rs2039615	0.281	0.0021
rs1721241	0.209	0.0021
rs10520474	0.081	0.00211
rs12150672	0.229	0.00211
rs17687849	0.229	0.00212
rs12431364	0.151	0.00212
rs556379	0.25	0.00212
rs2249599	0.184	0.00212
rs2726560	0.0581	0.00213
rs754724	0.461	0.00213
rs1330303	0.372	0.00213
rs588452	0.448	0.00214
rs7093433	0.0592	0.00214
rs2532275	0.227	0.00214
rs2732675	0.228	0.00215
rs1027897	0.136	0.00215
rs4731028	0.423	0.00215
rs3006490	0.0622	0.00215
rs3168175	0.124	0.00215
rs900054	0.332	0.00216
rs1076222	0.225	0.00216
rs9387978	0.0672	0.00216
rs10513109	0.509	0.00216
rs16847118	0.06	0.00216
rs7750789	0.156	0.00216
rs797231	0.415	0.00216
rs6475687	0.245	0.00216
rs11743712	0.259	0.00217
rs1333666	0.0499	0.00217
rs1252147	0.166	0.00218
rs4812997	0.305	0.00218
rs7851259	0.461	0.00218
rs2634490	0.058	0.00218
rs11187225	0.108	0.00218
rs16831235	0.171	0.00219
rs654383	0.353	0.00219
rs1918788	0.229	0.00219
rs3130284	0.219	0.00219
rs618897	0.28	0.00219
rs899103	0.457	0.0022
rs1326091	0.352	0.0022
rs7862381	0.208	0.0022
rs7544735	0.273	0.0022
rs17563501	0.228	0.0022
rs17072154	0.0826	0.00221
rs2638880	0.246	0.00221
rs4555006	0.173	0.00223
rs10439163	0.435	0.00223
rs4433091	0.0794	0.00224
rs17081398	0.216	0.00224
rs17563787	0.228	0.00224
rs1853920	0.312	0.00224
rs12651965	0.0596	0.00224
rs2668622	0.228	0.00225
rs1951635	0.11	0.00225
rs11069469	0.242	0.00225
rs34097347	0.226	0.00226
rs968027	0.227	0.00226
rs12875327	0.403	0.00226
rs17589334	0.141	0.00226
rs4074462	0.228	0.00227
rs4383188	0.226	0.00227
rs12866627	0.31	0.00227
rs853747	0.0571	0.00228
rs853748	0.0571	0.00228
rs17574228	0.227	0.00228
rs413778	0.228	0.00228
rs679903	0.433	0.00228
rs2508421	0.245	0.00229
rs9856064	0.216	0.0023
rs3847178	0.229	0.0023
rs8043058	0.27	0.0023
rs10042798	0.108	0.0023
rs422112	0.229	0.00231
rs7187192	0.1	0.00231
rs2782177	0.281	0.00231
rs1665910	0.0837	0.00232
rs7319358	0.423	0.00232
rs11779291	0.456	0.00232
rs7010437	0.176	0.00233
rs6699737	0.438	0.00233
rs2729207	0.0697	0.00234
rs11991162	0.211	0.00234
rs16979595	0.175	0.00234
rs1327728	0.405	0.00235
rs41382552	0.227	0.00235
rs7985611	0.288	0.00235
rs17563827	0.228	0.00236
rs4544211	0.241	0.00236
rs11108299	0.147	0.00236
rs7230919	0.149	0.00236
rs17574824	0.227	0.00236
rs1571718	0.465	0.00236
rs1688617	0.245	0.00237
rs7023147	0.276	0.00237
rs12920856	0.251	0.00237
rs41399444	0.227	0.00238
rs2074159	0.109	0.00238
rs16893969	0.252	0.00238
rs3923766	0.166	0.00239
rs6976775	0.124	0.00239
rs1845386	0.484	0.00239
rs2656649	0.116	0.0024
rs4448488	0.0313	0.0024
rs7954788	0.129	0.0024
rs4772829	0.332	0.0024
rs1674607	0.0948	0.0024
rs577492	0.0819	0.0024
rs17762769	0.228	0.00241
rs4397159	0.356	0.00241
rs41502149	0.115	0.00241
rs1559681	0.335	0.00242
rs4699557	0.0634	0.00242
rs11108839	0.0646	0.00242
rs7914279	0.0701	0.00242
rs7112727	0.192	0.00242
rs10985284	0.301	0.00242
rs2236582	0.336	0.00243
rs7788027	0.0816	0.00243
rs11744454	0.273	0.00243
rs10878123	0.0716	0.00244
rs350720	0.462	0.00245
rs1000199	0.104	0.00245
rs4291787	0.123	0.00245
rs1989223	0.246	0.00245
rs188568	0.319	0.00246
rs7788187	0.082	0.00246
rs2980862	0.342	0.00246
rs17249740	0.11	0.00246
rs17689471	0.228	0.00246
rs4027402	0.12	0.00246
rs17242111	0.157	0.00248
rs1488871	0.107	0.00248
rs3087266	0.126	0.00249
rs2225137	0.279	0.0025
rs11995895	0.449	0.00251
rs7438388	0.221	0.00251
rs488603	0.427	0.00251
rs1888150	0.165	0.00251
rs4801753	0.258	0.00252
rs6819372	0.465	0.00252
rs12358164	0.345	0.00252
rs946163	0.302	0.00252
rs2075624	0.228	0.00252
rs6694267	0.44	0.00253
rs10492899	0.126	0.00254
rs7251213	0.434	0.00254
rs7759939	0.35	0.00254
rs4926373	0.0733	0.00254
rs5767385	0.298	0.00255
rs7250821	0.412	0.00256
rs10931464	0.316	0.00256
rs11177612	0.109	0.00256
rs17586109	0.0596	0.00256
rs4580743	0.273	0.00256
rs6738250	0.279	0.00256
rs12190028	0.435	0.00256
rs1378509	0.258	0.00257
rs418891	0.227	0.00258
rs17097056	0.122	0.00258
rs10203101	0.164	0.00258
rs17652449	0.228	0.00258
rs10114955	0.488	0.00259
rs7301841	0.0999	0.00259
rs5768939	0.152	0.00259
rs41460646	0.374	0.00259
rs3799732	0.366	0.00259
rs16947506	0.184	0.00259
rs3011418	0.164	0.00259
rs11056274	0.13	0.00261
rs10024291	0.101	0.00261
rs12909843	0.0511	0.00261
rs3733975	0.23	0.00262
rs9395129	0.371	0.00262
rs16998727	0.134	0.00263
rs1158162	0.39	0.00263
rs8099409	0.468	0.00263
rs459664	0.282	0.00264
rs297818	0.326	0.00264
rs12586708	0.209	0.00265
rs4955592	0.366	0.00265
rs1880045	0.178	0.00265
rs17242799	0.161	0.00266
rs7294833	0.395	0.00266
rs8055989	0.24	0.00266
rs1336969	0.482	0.00266
rs7426755	0.43	0.00266
rs10499053	0.347	0.00266
rs1427827	0.414	0.00267
rs17070658	0.142	0.00267
rs2532276	0.229	0.00267
rs653063	0.424	0.00267
rs9570891	0.221	0.00268
rs4863510	0.444	0.00269
rs2149988	0.159	0.00269
rs9544802	0.49	0.0027
rs17070660	0.14	0.0027
rs1202309	0.299	0.0027
rs7833855	0.19	0.00271
rs7995966	0.49	0.00271
rs6834618	0.465	0.00271
rs10192654	0.265	0.00271
rs41353744	0.102	0.00271
rs9813365	0.43	0.00271
rs2373262	0.314	0.00271
rs4344663	0.487	0.00271
rs9287761	0.211	0.00271
rs17286383	0.0652	0.00272
rs12150320	0.227	0.00272
rs10780321	0.396	0.00272
rs11065716	0.0616	0.00272
rs7599829	0.166	0.00272
rs2000260	0.391	0.00272
rs17390445	0.342	0.00272
rs6556377	0.201	0.00273
rs7843467	0.159	0.00273
rs17649954	0.228	0.00273
rs16943229	0.0703	0.00275
rs2638378	0.153	0.00275
rs6488560	0.334	0.00275
rs17321515	0.449	0.00275
rs17651549	0.225	0.00275
rs12150090	0.225	0.00276
rs11053821	0.236	0.00276
rs9967367	0.273	0.00276
rs394365	0.335	0.00276
rs17659881	0.226	0.00276
rs17553086	0.0545	0.00276
rs4859581	0.407	0.00277
rs17729319	0.192	0.00277
rs9967534	0.438	0.00277
rs10173558	0.143	0.00277
rs10777431	0.405	0.00278
rs15628	0.0772	0.00278
rs17763533	0.228	0.00278
rs886697	0.23	0.00278
rs643621	0.385	0.00279
rs1433838	0.34	0.00279
rs11177616	0.104	0.00279
rs356846	0.243	0.00279
rs814485	0.0803	0.00279
rs783771	0.221	0.0028
rs10521184	0.438	0.0028
rs2576790	0.481	0.0028
rs4527692	0.492	0.0028
rs12456560	0.122	0.0028
rs10495440	0.207	0.00281
rs10787287	0.215	0.00281
rs2741757	0.164	0.00281
rs6719531	0.081	0.00282
rs17176322	0.387	0.00282
rs11747860	0.309	0.00283
rs17632270	0.334	0.00283
rs9597999	0.361	0.00283
rs2241994	0.143	0.00283
rs6951823	0.457	0.00283
rs10859971	0.142	0.00283
rs2309535	0.083	0.00284
rs2037153	0.167	0.00284
rs17577094	0.227	0.00284
rs11195360	0.304	0.00284
rs1375697	0.359	0.00284
rs1694784	0.425	0.00284
rs9472527	0.108	0.00284
rs2933354	0.246	0.00284
rs2618634	0.373	0.00285
rs2283272	0.232	0.00285
rs2980867	0.34	0.00285
rs10262336	0.0824	0.00285
rs2230793	0.18	0.00285
rs2326689	0.185	0.00285
rs4481505	0.062	0.00286
rs607664	0.457	0.00286
rs17646474	0.097	0.00286
rs545914	0.412	0.00286
rs12812869	0.391	0.00286
rs11076300	0.475	0.00286
rs1400851	0.418	0.00286
rs6781406	0.0801	0.00286
rs12887478	0.265	0.00286
rs7843653	0.202	0.00286
rs11217332	0.383	0.00287
rs1821860	0.371	0.00287
rs6679596	0.13	0.00287
rs6017996	0.161	0.00288
rs206447	0.322	0.00288
rs9531958	0.433	0.00288
rs1146557	0.408	0.0029
rs7039849	0.227	0.0029
rs618869	0.138	0.0029
rs17564493	0.233	0.0029
rs9574228	0.208	0.00291
rs4852316	0.342	0.00291
rs2114591	0.45	0.00292
rs1545473	0.4	0.00292
rs7839023	0.136	0.00292
rs1395064	0.152	0.00292
rs4332900	0.328	0.00292
rs843977	0.156	0.00292
rs7038597	0.0653	0.00292
rs1352323	0.278	0.00293
rs1497813	0.258	0.00293
rs17444097	0.29	0.00293
rs1217974	0.291	0.00293
rs2532259	0.233	0.00294
rs7504269	0.371	0.00294
rs2839648	0.382	0.00295
rs6414017	0.219	0.00295
rs7102536	0.181	0.00295
rs9354994	0.105	0.00295
rs7601949	0.491	0.00296
rs10883567	0.475	0.00296
rs555573	0.252	0.00296
rs11722719	0.34	0.00296
rs16870320	0.152	0.00296
rs3617	0.458	0.00296
rs2937566	0.426	0.00297
rs9326125	0.183	0.00297
rs1023865	0.373	0.00297
rs348026	0.225	0.00297
rs7910135	0.482	0.00297
rs33777	0.181	0.00298
rs991035	0.447	0.00298
rs4898538	0.199	0.00298
rs11858635	0.157	0.00299
rs2664089	0.0517	0.00299
rs10831801	0.193	0.003
rs4885192	0.465	0.00301
rs12584255	0.348	0.00301
rs2809943	0.259	0.00302
rs149680	0.332	0.00302
rs180535	0.169	0.00302
rs704424	0.273	0.00303
rs10497576	0.0615	0.00303
rs7545219	0.369	0.00303
rs7257313	0.381	0.00304
rs13276409	0.277	0.00305
rs9317061	0.285	0.00305
rs3816800	0.46	0.00305
rs1578435	0.124	0.00306
rs2887396	0.0519	0.00306
rs2975967	0.335	0.00306
rs804200	0.459	0.00306
rs8058686	0.415	0.00306
rs1706630	0.425	0.00306
rs396070	0.39	0.00306
rs4857703	0.25	0.00307
rs1998828	0.285	0.00307
rs9907369	0.371	0.00307
rs9601052	0.49	0.00308
rs8061228	0.194	0.00309
rs7861244	0.41	0.00309
rs6540593	0.42	0.00309
rs741525	0.322	0.00309
rs599839	0.227	0.0031
rs7576807	0.0989	0.0031
rs2814764	0.115	0.0031
rs17544551	0.108	0.0031
rs4801755	0.268	0.00311
rs11736052	0.483	0.00311
rs1509362	0.14	0.00311
rs7562456	0.17	0.00311
rs1703663	0.333	0.00311
rs2788234	0.0945	0.00311
rs3804133	0.183	0.00311
rs7872098	0.278	0.00312
rs12691645	0.47	0.00312
rs8041719	0.407	0.00312
rs4905962	0.395	0.00313
rs7492607	0.394	0.00313
rs6507060	0.496	0.00314
rs7700503	0.159	0.00314
rs2359637	0.333	0.00314
rs574388	0.111	0.00315
rs1122621	0.164	0.00316
rs11056273	0.132	0.00316
rs2693441	0.0588	0.00316
rs10468849	0.34	0.00316
rs11175260	0.0703	0.00316
rs16855622	0.0884	0.00316
rs284485	0.153	0.00316
rs4823580	0.293	0.00317
rs12718545	0.414	0.00318
rs6753025	0.0524	0.00318
rs7606083	0.282	0.00318
rs13267247	0.322	0.00318
rs12075071	0.284	0.00319
rs2964456	0.32	0.00319
rs17575556	0.226	0.00319
rs17050873	0.0712	0.00319
rs2633398	0.0738	0.00319
rs4799355	0.479	0.0032
rs17663295	0.0634	0.0032
rs10869122	0.443	0.0032
rs41337046	0.392	0.0032
rs17165733	0.0924	0.0032
rs8031166	0.313	0.0032
rs17651213	0.229	0.00321
rs2112460	0.496	0.00321
rs222931	0.384	0.00321
rs41446144	0.0583	0.00321
rs10823315	0.0635	0.00321
rs1903109	0.339	0.00322
rs614689	0.292	0.00323
rs4756342	0.153	0.00323
rs2708232	0.456	0.00323
rs9284423	0.34	0.00323
rs17653162	0.227	0.00324
rs2954025	0.395	0.00324
rs11073050	0.428	0.00324
rs8048917	0.302	0.00324
rs9883543	0.308	0.00324
rs10166061	0.164	0.00324
rs7651703	0.287	0.00325
rs719830	0.161	0.00326
rs3924649	0.319	0.00326
rs1526128	0.221	0.00327
rs565110	0.279	0.00327
rs10860315	0.475	0.00327
rs12661287	0.297	0.00327
rs10777428	0.399	0.00327
rs7828267	0.109	0.00327
rs7806592	0.22	0.00328
rs7172940	0.0646	0.00328
rs922863	0.147	0.00328
rs1317234	0.222	0.00328
rs10000984	0.454	0.00328
rs10803226	0.466	0.00329
rs1544754	0.203	0.00329
rs7237379	0.496	0.00331
rs9398510	0.475	0.00331
rs17413044	0.203	0.00331
rs2858808	0.314	0.00331
rs12594080	0.421	0.00332
rs527498	0.356	0.00332
rs2693443	0.059	0.00333
rs482983	0.386	0.00333
rs11887220	0.157	0.00333
rs11165236	0.232	0.00333
rs17737220	0.202	0.00333
rs1571721	0.466	0.00333
rs10074517	0.157	0.00333
rs11994496	0.23	0.00333
rs7073626	0.289	0.00333
rs12619535	0.15	0.00334
rs1476729	0.423	0.00334
rs9893651	0.0754	0.00334
rs4653334	0.171	0.00334
rs9937943	0.225	0.00335
rs9669728	0.164	0.00335
rs10804867	0.245	0.00336
rs12354450	0.397	0.00336
rs1397687	0.244	0.00336
rs2467041	0.369	0.00336
rs17109144	0.0737	0.00337
rs636147	0.441	0.00337
rs12413873	0.122	0.00338
rs7068940	0.336	0.00338
rs6931312	0.141	0.00338
rs10506166	0.164	0.00339
rs1960021	0.449	0.00339
rs11132834	0.476	0.00339
rs1786734	0.0797	0.00339
rs8070723	0.228	0.0034
rs2954018	0.34	0.0034
rs2710498	0.466	0.0034
rs225207	0.209	0.00341
rs1401290	0.152	0.00341
rs702739	0.161	0.00341
rs17047199	0.0954	0.00341
rs11150192	0.254	0.00342
rs2913442	0.358	0.00342
rs2925239	0.452	0.00342
rs1674225	0.129	0.00342
rs10941351	0.417	0.00342
rs621208	0.181	0.00343
rs2680852	0.466	0.00343
rs6850846	0.295	0.00343
rs11892073	0.47	0.00343
rs485674	0.0487	0.00343
rs4923909	0.248	0.00343
rs12157440	0.0908	0.00344
rs988189	0.239	0.00344
rs1335032	0.29	0.00344
rs11674486	0.343	0.00345
rs6448751	0.295	0.00345
rs731668	0.319	0.00345
rs1355798	0.125	0.00345
rs1565567	0.206	0.00345
rs6785976	0.115	0.00346
rs10727	0.293	0.00346
rs2680854	0.465	0.00346
rs17749408	0.173	0.00346
rs7961246	0.298	0.00347
rs17512039	0.355	0.00347
rs4837735	0.102	0.00347
rs4977882	0.145	0.00347
rs11194202	0.135	0.00347
rs2131017	0.208	0.00347
rs9322500	0.284	0.00348
rs10521130	0.393	0.00348
rs2587376	0.211	0.00348
rs17064502	0.062	0.00348
rs362064	0.102	0.00349
rs1410057	0.216	0.00349
rs7315835	0.491	0.00349
rs1476730	0.425	0.0035
rs2864705	0.363	0.0035
rs4664443	0.388	0.0035
rs4243711	0.057	0.00351
rs7212722	0.185	0.00351
rs6907363	0.158	0.00351
rs12994943	0.0993	0.00351
rs12924670	0.247	0.00351
rs1477577	0.373	0.00351
rs6703930	0.509	0.00351
rs4640231	0.225	0.00352
rs7079243	0.295	0.00352
rs11125450	0.481	0.00352
rs6890721	0.46	0.00352
rs404449	0.393	0.00353
rs4680923	0.43	0.00354
rs1000371	0.263	0.00354
rs35172169	0.0916	0.00354
rs2550698	0.114	0.00354
rs11222312	0.3	0.00354
rs17426195	0.23	0.00354
rs224136	0.163	0.00355
rs7917068	0.482	0.00355
rs10778455	0.429	0.00355
rs1135604	0.419	0.00355
rs17564223	0.231	0.00356
rs1491924	0.0746	0.00356
rs2792252	0.142	0.00356
rs12105677	0.174	0.00356
rs9822492	0.0805	0.00356
rs7176236	0.403	0.00356
rs10941347	0.419	0.00357
rs1387859	0.247	0.00357
rs4888184	0.113	0.00358
rs7765852	0.393	0.00358
rs17327752	0.282	0.00358
rs533227	0.109	0.00358
rs1001160	0.302	0.00358
rs10954951	0.11	0.00358
rs4378909	0.294	0.00359
rs1442796	0.398	0.00359
rs211713	0.391	0.0036
rs7985450	0.106	0.00361
rs7893895	0.336	0.00361
rs943128	0.296	0.00361
rs11783108	0.46	0.00362
rs7307331	0.295	0.00362
rs10803714	0.274	0.00362
rs1228670	0.0753	0.00362
rs1245062	0.509	0.00362
rs736788	0.353	0.00363
rs440826	0.392	0.00363
rs2635447	0.488	0.00363
rs16849926	0.261	0.00364
rs16899679	0.115	0.00365
rs891425	0.234	0.00365
rs7530786	0.0821	0.00366
rs1425867	0.0609	0.00366
rs10504927	0.219	0.00366
rs17563800	0.228	0.00367
rs1413720	0.232	0.00367
rs499552	0.441	0.00367
rs2987775	0.477	0.00367
rs13266762	0.284	0.00367
rs16855707	0.0935	0.00367
rs12137225	0.318	0.00368
rs10830896	0.055	0.00369
rs10932949	0.191	0.0037
rs17097160	0.204	0.0037
rs7015616	0.274	0.0037
rs3751234	0.42	0.00371
rs7683823	0.18	0.00371
rs12814812	0.26	0.00371
rs1417718	0.136	0.00371
rs11143119	0.444	0.00372
rs7193871	0.319	0.00373
rs3894321	0.113	0.00373
rs358683	0.217	0.00373
rs10859354	0.403	0.00373
rs9477749	0.415	0.00374
rs17007298	0.207	0.00374
rs1806683	0.344	0.00375
rs1944744	0.326	0.00375
rs10765546	0.055	0.00375
rs17331134	0.176	0.00375
rs9812300	0.256	0.00375
rs3731646	0.0955	0.00376
rs224962	0.482	0.00376
rs12171125	0.133	0.00377
rs3734590	0.158	0.00377
rs13098458	0.427	0.00377
rs9879300	0.208	0.00377
rs2300757	0.314	0.00377
rs3734591	0.158	0.00378
rs6956639	0.36	0.00378
rs1471269	0.304	0.00378
rs424232	0.328	0.00378
rs10501162	0.152	0.00378
rs9878447	0.0954	0.00379
rs2920191	0.463	0.00379
rs10756653	0.348	0.00379
rs780329	0.0739	0.00379
rs1242558	0.289	0.0038
rs6442154	0.113	0.0038
rs166118	0.342	0.0038
rs7245579	0.482	0.0038
rs6463635	0.168	0.00381
rs10843580	0.373	0.00381
rs723713	0.342	0.00381
rs1025053	0.476	0.00381
rs3771408	0.45	0.00382
rs11888200	0.51	0.00382
rs10825108	0.399	0.00382
rs6548538	0.43	0.00382
rs11964227	0.465	0.00382
rs979864	0.319	0.00383
rs11251481	0.0759	0.00383
rs9294572	0.429	0.00383
rs11071658	0.308	0.00384
rs2901235	0.0709	0.00384
rs11937958	0.0471	0.00384
rs978310	0.219	0.00384
rs293020	0.173	0.00387
rs1730149	0.188	0.00387
rs12947718	0.197	0.00387
rs217166	0.447	0.00388
rs10882753	0.159	0.00388
rs353121	0.278	0.00388
rs4343493	0.31	0.00388
rs1339517	0.195	0.00389
rs8059561	0.24	0.00389
rs10859355	0.403	0.00389
rs8076541	0.411	0.00389
rs4141214	0.29	0.00389
rs2962902	0.354	0.0039
rs3901285	0.252	0.0039
rs10830897	0.0549	0.0039
rs6136555	0.319	0.00391
rs1415563	0.124	0.00391
rs41495647	0.107	0.00391
rs2467045	0.371	0.00391
rs1485611	0.444	0.00391
rs2014827	0.185	0.00391
rs10769722	0.283	0.00392
rs12649108	0.245	0.00392
rs2172167	0.106	0.00393
rs11019944	0.055	0.00393
rs17637212	0.316	0.00394
rs1326259	0.295	0.00394
rs588287	0.157	0.00394
rs1240777	0.263	0.00394
rs10416445	0.505	0.00395
rs11231662	0.408	0.00395
rs4723417	0.121	0.00395
rs853753	0.0673	0.00395
rs16954285	0.116	0.00395
rs41410949	0.0818	0.00395
rs2304934	0.306	0.00395
rs1570500	0.164	0.00396
rs743632	0.161	0.00396
rs17395202	0.0733	0.00396
rs10779540	0.0789	0.00396
rs1996537	0.152	0.00397
rs1001015	0.376	0.00397
rs10270579	0.307	0.00397
rs13033111	0.127	0.00397
rs13399851	0.0614	0.00397
rs12608210	0.334	0.00398
rs9675202	0.277	0.00398
rs11258819	0.0816	0.00399
rs3006792	0.276	0.00399
rs350213	0.275	0.004
rs11019943	0.0548	0.004
rs12363932	0.0551	0.004
rs7608798	0.316	0.00401
rs4273050	0.247	0.00401
rs7531852	0.335	0.00401
rs9659122	0.296	0.00402
rs2343466	0.236	0.00402
rs10509245	0.0734	0.00402
rs11002892	0.339	0.00402
rs7019409	0.409	0.00403
rs1249131	0.386	0.00403
rs587116	0.345	0.00404
rs535652	0.158	0.00404
rs7989324	0.43	0.00405
rs2050736	0.315	0.00405
rs10973690	0.445	0.00405
rs931322	0.445	0.00405
rs4759568	0.507	0.00406
rs153060	0.306	0.00406
rs2289579	0.24	0.00407
rs3765863	0.426	0.00407
rs2926575	0.152	0.00407
rs581359	0.43	0.00407
rs13427761	0.446	0.00407
rs17330287	0.223	0.00408
rs976319	0.0869	0.00408
rs4326932	0.492	0.00408
rs2300179	0.056	0.00408
rs2837500	0.466	0.00409
rs6043968	0.427	0.00409
rs1426622	0.129	0.0041
rs9318892	0.44	0.0041
rs12712995	0.393	0.0041
rs954019	0.33	0.00411
rs8020479	0.257	0.00411
rs4949966	0.125	0.00411
rs17110453	0.149	0.00411
rs10768149	0.5	0.00411
rs6901053	0.209	0.00412
rs1552620	0.238	0.00412
rs761925	0.452	0.00412
rs1356998	0.0968	0.00413
rs4351435	0.34	0.00413
rs543563	0.21	0.00413
rs4409204	0.256	0.00413
rs17061580	0.247	0.00413
rs10169974	0.338	0.00413
rs1483460	0.33	0.00414
rs10081605	0.336	0.00414
rs10138170	0.253	0.00414
rs4714329	0.402	0.00415
rs2057345	0.201	0.00415
rs9646107	0.155	0.00415
rs321559	0.49	0.00415
rs1806940	0.263	0.00416
rs17544516	0.105	0.00417
rs1996536	0.152	0.00417
rs6496026	0.0892	0.00418
rs7755298	0.36	0.00418
rs9395406	0.155	0.00418
rs4254878	0.2	0.00418
rs1574380	0.392	0.00418
rs2241633	0.114	0.00418
rs2287561	0.115	0.00419
rs2293404	0.281	0.00419
rs878518	0.464	0.0042
rs4148077	0.396	0.00421
rs13223177	0.227	0.00421
rs7235070	0.205	0.00421
rs1446512	0.294	0.00421
rs2141299	0.226	0.00422
rs7733015	0.064	0.00422
rs12204273	0.162	0.00422
rs12938476	0.431	0.00422
rs6658501	0.471	0.00422
rs7433574	0.188	0.00423
rs412705	0.0517	0.00423
rs11035610	0.211	0.00423
rs4807514	0.447	0.00423
rs7232	0.373	0.00423
rs9967685	0.0618	0.00423
rs7644623	0.0743	0.00423
rs4959648	0.477	0.00424
rs2216168	0.121	0.00424
rs9460196	0.0879	0.00424
rs7007516	0.245	0.00424
rs11849394	0.124	0.00425
rs9387243	0.259	0.00426
rs994984	0.261	0.00426
rs4831429	0.455	0.00426
rs6455953	0.414	0.00427
rs6902401	0.109	0.00427
rs7777301	0.425	0.00427
rs4953644	0.0675	0.00427
rs10785898	0.295	0.00428
rs2505674	0.477	0.00428
rs12592193	0.123	0.00428
rs3740909	0.0766	0.00429
rs17176694	0.115	0.0043
rs1288829	0.488	0.0043
rs8071494	0.288	0.0043
rs12141717	0.293	0.0043
rs10490658	0.0785	0.0043
rs199448	0.206	0.00431
rs757364	0.471	0.00431
rs3818773	0.487	0.00431
rs2304935	0.303	0.00431
rs2815100	0.263	0.00432
rs6941971	0.108	0.00432
rs2820865	0.295	0.00432
rs1000031	0.36	0.00432
rs9834809	0.165	0.00433
rs11152266	0.0683	0.00433
rs11200883	0.106	0.00433
rs2111114	0.189	0.00434
rs2401851	0.211	0.00434
rs573485	0.283	0.00434
rs11592979	0.0697	0.00434
rs8051946	0.0522	0.00434
rs13398994	0.311	0.00435
rs17766774	0.071	0.00435
rs1897413	0.225	0.00435
rs11733450	0.448	0.00435
rs2210669	0.397	0.00436
rs12225299	0.302	0.00436
rs17032440	0.113	0.00436
rs12439628	0.127	0.00437
rs16928863	0.0822	0.00437
rs7983935	0.482	0.00437
rs851719	0.379	0.00438
rs1158058	0.328	0.00438
rs16885017	0.096	0.00439
rs1528351	0.42	0.00439
rs11843134	0.31	0.00439
rs1982177	0.392	0.00439
rs1147454	0.291	0.00439
rs1712832	0.384	0.00439
rs7766115	0.477	0.0044
rs2799633	0.486	0.0044
rs111932	0.449	0.0044
rs243229	0.499	0.0044
rs1865852	0.438	0.00441
rs6683325	0.325	0.00441
rs1389883	0.265	0.00442
rs10501783	0.0545	0.00443
rs1029123	0.284	0.00443
rs1791682	0.057	0.00443
rs11064580	0.432	0.00443
rs10475278	0.305	0.00443
rs17066062	0.0554	0.00444
rs7520817	0.184	0.00444
rs2992278	0.276	0.00445
rs4235033	0.198	0.00445
rs2941752	0.48	0.00445
rs7042346	0.243	0.00446
rs10777745	0.399	0.00447
rs571977	0.415	0.00447
rs9949107	0.353	0.00447
rs319327	0.224	0.00448
rs2197673	0.219	0.00448
rs17008404	0.231	0.00448
rs4905417	0.264	0.00448
rs12146605	0.0551	0.00449
rs688	0.437	0.0045
rs544776	0.433	0.0045
rs954640	0.46	0.00451
rs2282632	0.498	0.00451
rs2870137	0.12	0.00451
rs12509440	0.163	0.00451
rs709023	0.225	0.00452
rs10027875	0.275	0.00453
rs4843568	0.046	0.00453
rs12874114	0.14	0.00453
rs6688226	0.0757	0.00453
rs6599130	0.448	0.00454
rs376563	0.477	0.00454
rs7428558	0.158	0.00455
rs2242625	0.288	0.00455
rs851661	0.359	0.00456
rs399160	0.394	0.00456
rs757363	0.492	0.00456
rs9885194	0.485	0.00456
rs9594238	0.16	0.00456
rs7675218	0.181	0.00457
rs4957159	0.405	0.00457
rs7616180	0.257	0.00457
rs1288825	0.416	0.00457
rs17798680	0.113	0.00458
rs9519621	0.123	0.00458
rs10490824	0.17	0.00459
rs7300616	0.45	0.00459
rs41464050	0.109	0.00459
rs6068047	0.225	0.00459
rs17803830	0.176	0.00459
rs17605875	0.281	0.00459
rs2028945	0.072	0.0046
rs12146509	0.18	0.0046
rs7324053	0.221	0.00461
rs7282227	0.0579	0.00462
rs6874891	0.42	0.00462
rs7106294	0.251	0.00462
rs17757878	0.0889	0.00462
rs961317	0.073	0.00462
rs4726084	0.199	0.00462
rs4946100	0.29	0.00462
rs9576072	0.434	0.00462
rs902967	0.444	0.00462
rs108416	0.475	0.00462
rs583791	0.44	0.00462
rs11612899	0.233	0.00463
rs1333111	0.336	0.00463
rs4921749	0.379	0.00464
rs2089291	0.134	0.00464
rs360014	0.344	0.00465
rs9373448	0.364	0.00465
rs1322569	0.178	0.00466
rs928769	0.271	0.00467
rs2282171	0.399	0.00467
rs10059576	0.0591	0.00467
rs7600576	0.487	0.00467
rs6697315	0.333	0.00468
rs12955010	0.11	0.00468
rs6509448	0.399	0.00469
rs6048084	0.103	0.00469
rs6111237	0.357	0.00469
rs10762634	0.406	0.00469
rs10830902	0.0546	0.0047
rs8365	0.182	0.0047
rs1345815	0.366	0.00471
rs16928927	0.0637	0.00471
rs17509005	0.243	0.00472
rs1946007	0.298	0.00473
rs256215	0.338	0.00473
rs6499904	0.242	0.00473
rs5744841	0.0786	0.00474
rs9995331	0.137	0.00474
rs3001073	0.298	0.00474
rs1819331	0.292	0.00474
rs10025144	0.361	0.00474
rs2479003	0.503	0.00475
rs9633849	0.0972	0.00475
rs1459780	0.386	0.00476
rs2882976	0.359	0.00476
rs7740609	0.187	0.00476
rs6923181	0.404	0.00477
rs7914924	0.441	0.00477
rs12545117	0.19	0.00477
rs10492610	0.178	0.00477
rs4305333	0.345	0.00478
rs10441655	0.483	0.00478
rs12552331	0.445	0.00479
rs7918441	0.106	0.00479
rs9923771	0.206	0.00479
rs1233828	0.13	0.00479
rs940182	0.342	0.00479
rs7810	0.0553	0.00479
rs3747787	0.247	0.0048
rs2030779	0.206	0.00481
rs9838431	0.3	0.00481
rs4390682	0.407	0.00481
rs2165832	0.423	0.00481
rs4405402	0.487	0.00481
rs26661	0.376	0.00482
rs3740640	0.124	0.00482
rs9659029	0.295	0.00482
rs4712872	0.402	0.00482
rs2646780	0.222	0.00482
rs17617452	0.16	0.00483
rs7496473	0.42	0.00483
rs931325	0.411	0.00483
rs11098157	0.171	0.00483
rs7022103	0.166	0.00484
rs17024257	0.389	0.00484
rs13036061	0.105	0.00484
rs2903942	0.293	0.00484
rs11017481	0.321	0.00485
rs1387537	0.17	0.00485
rs3793021	0.0401	0.00485
rs16923429	0.073	0.00485
rs1354605	0.191	0.00486
rs17426106	0.24	0.00486
rs12587437	0.141	0.00486
rs7133282	0.492	0.00486
rs2685033	0.436	0.00486
rs16910152	0.298	0.00486
rs1555680	0.373	0.00486
rs17511445	0.445	0.00487
rs1733504	0.0762	0.00487
rs6515191	0.471	0.00487
rs11636067	0.435	0.00488
rs7652561	0.104	0.00488
rs5005696	0.137	0.00488
rs17137685	0.33	0.00489
rs4420529	0.337	0.00489
rs352935	0.461	0.00489
rs2423034	0.382	0.00489
rs10769107	0.15	0.0049
rs1285683	0.284	0.0049
rs4869535	0.42	0.0049
rs10804262	0.0997	0.0049
rs6026181	0.261	0.00491
rs1653964	0.0736	0.00491
rs10842873	0.0908	0.00491
rs9543648	0.405	0.00492
rs1147455	0.292	0.00492
rs1387863	0.244	0.00492
rs13145607	0.0634	0.00492
rs881739	0.218	0.00493
rs11949282	0.485	0.00493
rs7397935	0.33	0.00493
rs9287955	0.486	0.00493
rs10497581	0.127	0.00493
rs10484141	0.132	0.00493
rs10878592	0.445	0.00493
rs1457946	0.352	0.00494
rs7552795	0.459	0.00494
rs1152509	0.0711	0.00495
rs11630577	0.206	0.00495
rs2084229	0.219	0.00495
rs4837866	0.294	0.00496
rs12303886	0.104	0.00496
rs2304933	0.303	0.00496
rs4768288	0.164	0.00496
rs1909819	0.254	0.00497
rs10052424	0.24	0.00497
rs9420608	0.109	0.00497
rs7846794	0.421	0.00497
rs1582960	0.194	0.00497
rs1343252	0.256	0.00497
rs4658833	0.228	0.00497
rs10816758	0.28	0.00498
rs17805850	0.087	0.00498
rs1153993	0.127	0.00498
rs12550126	0.066	0.00498
rs1317548	0.193	0.00499
rs2267293	0.199	0.00499
rs17553285	0.237	0.00499
rs11071380	0.422	0.00499
rs2351155	0.427	0.00499
rs2111122	0.194	0.00499
rs835265	0.11	0.005
rs868871	0.445	0.005
rs17800406	0.0555	0.005
rs334578	0.168	0.005
rs6763257	0.0998	0.005
rs2447043	0.476	0.005
rs13189231	0.242	0.00501
rs958892	0.457	0.00501
rs574695	0.454	0.00502
rs3945958	0.52	0.00502
rs17756154	0.453	0.00502
rs2117531	0.446	0.00502
rs2283337	0.421	0.00502
rs2804576	0.13	0.00502
rs6708382	0.487	0.00503
rs1215610	0.424	0.00503
rs4699667	0.36	0.00503
rs866651	0.191	0.00503
rs2480269	0.202	0.00503
rs565876	0.343	0.00503
rs4790587	0.394	0.00504
rs800081	0.484	0.00504
rs7984472	0.0665	0.00504
rs11950295	0.42	0.00505
rs6945984	0.1	0.00505
rs10943414	0.213	0.00506
rs10830037	0.379	0.00506
rs17122593	0.366	0.00506
rs1389535	0.482	0.00506
rs41390249	0.272	0.00506
rs242559	0.241	0.00507
rs4949460	0.447	0.00507
rs10429035	0.27	0.00507
rs17166608	0.159	0.00507
rs7960706	0.4	0.00507
rs12084240	0.349	0.00508
rs1006733	0.462	0.00508
rs4660140	0.419	0.00508
rs821509	0.161	0.00508
rs2839441	0.233	0.00508
rs6569100	0.352	0.00509
rs9320772	0.282	0.00509
rs7243135	0.407	0.00509
rs556016	0.434	0.00509
rs10934274	0.203	0.00509
rs2788223	0.188	0.0051
rs3770493	0.116	0.0051
rs555070	0.5	0.0051
rs7153341	0.498	0.00512
rs11203796	0.45	0.00512
[truncated: 358,812 more rows]
